# Supplementary material for: iterb-PPse: Identification of transcriptional terminators in bacterial by incorporating nucleotide properties into PseKNC
Source: PLoS One. 2020 May 15;15(5):e0228479. doi: 10.1371/journal.pone.0228479 (PMC7228126; doi:10.1371/journal.pone.0228479)
Supplement: S1 Table — (CSV) [file pone.0228479.s001.csv]

S1 Table.Dataset with 280 terminator sequences of E. coli.
>terminators_1
CTCTGCACAAACGCCACCTTTTCGGTGGCGTTTTTTATCG
>terminators_2
AAGAATTAAAAATGTTACGGGTAACTGTTATCGGTAACATTGTCCAGCCGG
>terminators_3
TTTAAAGAGCAAACCCCTCAAACGAGGGGTTTTTTGTTGTTT
>terminators_4
CTGATGAAAAGGTGCCGGATGATGTGAATCATCCGGCACTGGATTATTA
>terminators_5
ATCAAAAAGGAGCCGCCTGAGGGCGGCTTCTTTTTGTG
>terminators_6
GGCGTCTACAGGCCCGGCTTGCACCGGGCCAGAGGGCAGA
>terminators_7
AAGATGAACAAAACTAAAGCGCCACAAGGGCGCTTTAGTTTGTTTTCCGGT
>terminators_8
TGCGTTATTTTCGGCACCTTTTATGTAGCGAAGGTGCCGGAATATATTCT
>terminators_9
TCTTTAAAAAGAAACCTCCGCATTGCGGAGGTTTCGCCTTTTGAT
>terminators_10
TACTTCTTACTCGCCCATCTGCAACGGATGGGCGAATTTATACCC
>terminators_11
AAAAGCAAAAGGGCCGCAGATGCGACCCTTGTGTATCA
>terminators_12
TCTGAATGCGTGCCCATTCCTGACGGAATGGGCATTTCTGCGCA
>terminators_13
TAGCAACAAAAAAGCCGACTCACTTGCAGTCGGCTTTCTCATTTTAA
>terminators_14
TGTAGTTGTAAGGCCGTGCTTCCGAAAGGAATGCGCGGCTTATTTTCGTTT
>terminators_15
CACAGAATCTAAGATCCCTGCCATTTGGCGGGGATTTTTTTATTTGTT
>terminators_16
TGTAAGAGATAAAAAAGGCCGGAGCATGCTCCGGCCTTCGTTTTCA
>terminators_17
ACCAGGTATAGCAGATAAAGAGAGGATTATTTCGCTGCAATGAGCCGG
>terminators_18
TGTGGCTCGACGCATCTTCCTCATTCTTCTCTCCAAAAACCACCTCATGCAATATAAACATCTATAAATAAA
>terminators_19
AGTTAACCAAAAAGGGGGGATTTTATCTCCCCTTTAATTTTTCCT
>terminators_20
TATGACGGCGAAAAAAAACCGCCAGTAAACCGGCGGTGAATGCTTGCATGGATAGATTTGTGTTTTGCTTTTACGCTA
>terminators_21
ACGCGTAAATAAAAAAGGCGCTAGTGAAAGCGCCCTTTTTTGTCATTATGC
>terminators_22
CAGCCCTAATCAGCGTTGCAGGATAAAGCACCGCTCACTCTTCAAC
>terminators_23
TAGGGAAAAATGCCTGATAGCGCTTCGCTTATCAGGCCTACCCGCGC
>terminators_24
TCGAAAAGAACCCGGTAGCGTCACAACTACCGGGCGAACAAACT
>terminators_25
TGCCTTGTGAAGCCGGAGCGGGAGACTGCTCCGGCTTTTTAGTAT
>terminators_26
CACCAATGTAAAAAAGCGCCCTAAAGGCGCTTTTTTACTATCTGC
>terminators_27
GCCTTTCAAAAGTAAGCAACGTCTGCTTACTGCCCCTCTAC
>terminators_28
TAAAGTATGTATCCCCAAAATAATTCGAGTCATTGCATCTGTGGCTAGAAGTATGAAGGGATTAACCATAA
>terminators_29
AGTAATATGACGCCGGATGACTTTTCATCCGGCGAGTTTCTTTA
>terminators_30
TTAGTGCCCAGGGTTCCCTCTCACCCTAACCCTCTCCCCGGTGGGGCGAGGGGACTGACCGAGCGC
>terminators_31
AAACACGTAGGCCTGATAAGCGAAGCGCATCAGGCAGTTTTGCGT
>terminators_32
ATTCCGCACAAAAACGACCCCGTAATATACGGGGTCAATAAGGACATGGTA
>terminators_33
TAACAATCAGAAATGCCGGGAATAAATCCCGGCATTTTCATAATCAG
>terminators_34
GTATAAAATTCGACTGGCAAATCTGGCACTCTCTCCGGCCAGGTGAACCAGTCGTTTTTTTTTG
>terminators_35
TTCTCCAGTGAAATCACTGCGAGCCATACGGCCCGCAGATGCAATTATCTT
>terminators_36
ACGACACAATGCCCGGTGAATGAGATTCCCGGGCATTTTTTTAT
>terminators_37
GTGGGCGTCAAAAAAAACGCCGGATTAACCGGCGTCTGACGACTGAC
>terminators_38
TGATTATGCGAGCAGACTCGCACTCCTGCCAGTCTGCTGCAAAAGAAAG
>terminators_39
CCGTATTACCCCGCGCCGGGAATGCGCGGCCGCCAATTT
>terminators_40
TCCCTGTCTTCCCCCACATGCTGTGGGGGTTTTTTTTAT
>terminators_41
CAAAATAACAAAACCCACCTTAAGGTGGGTTTCGCCAGAGAA
>terminators_42
TGCTTGATTAAAAAGGCGCTACTCGGCATGGGGAAGCGCCTTTTTTATAGGTGT
>terminators_43
CAACCATCCGAAACCGCTCTCATCCATTCGATGAGAGCGGTTTTTTTAATTAC
>terminators_44
CGTTAATGTCGTAAACCGGGCATCAGGCTTACGTGTGATGTCCGGTTAACTCGTGGTATG
>terminators_45
GTGCGCTCAAAACAAAAAACCGGAGTCTGTGCTCCGGTTTTTTATTATCCGCTAAT
>terminators_46
CATGACTAAAAACAGCAGCAGTAAAACAGACCCTACTGCTGTTAAAACAAGCG
>terminators_47
GAGGTGATTTAAATTCATCCCCGGCGGCAAGCCGGGGAGATTTCATTACGGCA
>terminators_48
TTCCTGATGTAATGCCGGATGACCTTCGTGTCATCCGGCATTTTTCTTTTCA
>terminators_49
CATAAAAAAAGGGCCTAAAGCCCAGTTATTCTG
>terminators_50
TATCATAAAAGCAGCTCTGAAGAGCAGAGCCGCGAATCCTTTT
>terminators_51
CGGTTAACTCGTGGTATGCTGCTGCCGTTCCCTTTTTTAATG
>terminators_52
CCTCTACCTGCTTCGGCCGATAAAGCCGACGATAATACTCC
>terminators_53
GTCAGCTTGAAAAAAGGGGCCACTCAGGCCCCCTTTTCTGAAACTCG
>terminators_54
TTGTAAAAAACCCCGCTCCGGCGGGGTTTTTTG
>terminators_55
CGCAAATAACCAGGAGATAAAACCGACCACGGCACCAGGCAGTGACCATGTGGTTTCTTCATCCTCAGTAA
>terminators_56
TTGAGAAGAGAAAAGAAAACCGCCGATCCTGTCCACCGCATTACTGCAAGGTAGTGGACAAGACCGGCGGTCTTAAGTTTTTTGGCTGAA
>terminators_57
AAGTTATGCGAAAATGCCGGTCTTGTTACCGGCATTTTTTATGGAGAA
>terminators_58
AATTGATTCGTACGACGCCGACTTTGATGAGTCGGCTTTTTTTTGCCTGTTAT
>terminators_59
GCTGTTCAGATCACTGGTGCGCGCGGAGTCGCCGCCAGTGAGCAAACGCTG
>terminators_60
TCGCATCAGGCAACCAGTGCCGGATGC
>terminators_61
CCCTCACCTAACCGGCCCCTTGTTACAGTTGTGTACAAGGGGCCTGATTTTTAT
>terminators_62
AGGCCAAAAAAAACCGGCGCAATGGCCGGTTTCCGTTGTTAC
>terminators_63
ATTTTTTTAACGGGGGAGGTTCCCCCGTCAGATCATT
>terminators_64
AGTAACAACTATTTGCTTGCCGGTTATTTTGCTTCCGGCAAGCAAATGAATTACACA
>terminators_65
ACATTTAATAAAAAAAGGGCGGTCGCAAGATCGCCCTTTTTTACGTATGACA
>terminators_66
AAACCGACTTAAAAGGAAAATCACAGGCGCGATGCTACTATGATTTTCCTGAGGAGAACA
>terminators_67
CGAATAATCCGATTACGGCTACGCTTCTAATGTTCCCCTTGAATGGAGTCGAAGAATGCGTAATCCCACGCTGTT
>terminators_68
ATGAGGAAAATCTCCCGGCGAAAAAACCGGGAGATGAAAGTGTGA
>terminators_69
ATCAAATAATGCCTGATAGCACATATCAGGCGTTGTCCTCA
>terminators_70
TCGGTCGGTCCCCTCGCCCCTCTGGGGAGAGGGTTAGGGTGAG
>terminators_71
TACAAAAAAAGCCTCCACTGGGAGGCTTTCAGGCGC
>terminators_72
GCTGGAAAGTAAAAAACCGACGCAAAGTCGGTTTTTTTACATCCGGATTCG
>terminators_73
AACAAAAAAATTCCAGTCCCGAAGGACTGGAAGGCTCAATCG
>terminators_74
AAAAGAGGTGGCCAGGGGGATCACCTGGCAGCATGCTGCC
>terminators_75
CAAATTAAGCAGAAGGCCATCCTGACGGATGGCCTTTTTGCGTTTCTA
>terminators_76
GGGTAAAAAAATGCCTGACTGCTTTGTGCGATCAGGCATTCTCGAATTA
>terminators_77
CCAATTATTGAACACCCTAACGGGTGTTTTTTTGTTTCTGGTCTCCC
>terminators_78
GAACTTGTAGGCCTGATAAGCGCAGCGTATCAGGCAATTTTTATA
>terminators_79
CGGACAATAAAAAATCCCGCCGCTGGCGGGATTTTAAGCAAGTGC
>terminators_80
AGGAAAGTAAGTGCCGGATATGAAATCCGGCACCTGTCAGACT
>terminators_81
AAGTCGCACCAAAGGGGAGCGGGAAACCGCTCCCCTTTTATATTTAGC
>terminators_82
TAACGTAAAAACCCGCTTCGGCGGGTTTTTTTATG
>terminators_83
TATAAACAAAAAAACCCGACTTCACCAGTATTCTCTGGTTATGTCAGGTTTTGCCTGCGAAT
>terminators_84
AGAATAAATTCAACCGCCCGTCAGGGCGGTTGTCATATGGAG
>terminators_85
AAGTGAAAAAGCCCCGGCACGATACCGGGGCGAGGCGATTA
>terminators_86
AGACAAAAAAAAGGCGACTCATCAGTCGCCTTAAAAATCAGT
>terminators_87
AATGCGTTAAATGTTAAAGGGCTAAGAGTAGTGTGCTCTTAGCCCTTAATTACGTTTC
>terminators_88
ACAAGAAAAAAGGCACGTCATCTGACGTGCCTTTTTTATTT
>terminators_89
ATATCCAACGAATTTTCTTGATCCGCTGGATATTTCAGAATAT
>terminators_90
AATCGCGTTACGGGGAGGAAGTTTTTTCAGATACTCCCGGAACGCCTG
>terminators_91
AGGAAGAAAAATGCCCCGCTTACGCAGGGCATCCATTTATT
>terminators_92
GTGAATAAAACAACCGGACCCCATCGAGGAACGGAGTCCGGTGTCATATTAAA
>terminators_93
ATCCCCCTTCAAGGCGCTGCATCGACAGCGCCTTTTCTTTATAA
>terminators_94
GCGGAGAAAAGGTCCGAAAATTCGGACCCGATGGAATT
>terminators_95
AACCATGAAGGCCCGATAAGCGCAGCGCATCGGGCAATTTAGCAT
>terminators_96
AGTTTTAACGAAGGGGTGGTTTCACCCCTTTTGTCTTTCT
>terminators_97
TCCATACAAAACGGCCCGCCATAGGCGGGCCGGATTTACATT
>terminators_98
CAATGATGTGAAAAAGGGAACCATCAGGTTCCCTTTTGCGTTAGTGCC
>terminators_99
CCATCAAAAAACCAGGCTTGAGTATAGCCTGGTTTCGTTTGA
>terminators_100
CAAACACTAAAACGGGCCATCAGGCCCGTTATATCAGTGC
>terminators_101
TAGAGAAAGGACTGACGGATGCCCGTTCGCATCCGTCAGTATTGCAGGAC
>terminators_102
GAAACGAAAAGAGGGAGACTAGCTCCCTCTTTCAACTGGC
>terminators_103
TAACAAAAAACCCCGATAAATCGGGGCTTTATATAA
>terminators_104
TCACAAAATAAAAAGGCCGGTTAAACCGACCTTTTACTCGTTCTT
>terminators_105
GGTTACGCACCGGTTCGGGGCTGTTTTCCAGCACCACTTCCGGCAACAATGCCACGCCACAGCCGAGTGCCACCATCGATAC
>terminators_106
CCTTCGCTCATCCCATTCACATAGTTATCTATGCTCATGGGAGTTCACTCAG
>terminators_107
AAGGCCAGGCGGCGTAATGTTATTTAAACAATTACGCCTTCAGCGGAA
>terminators_108
AGTAAATAAATCTGGCGGAGCCTGGGAGCTCCGCCAGAGCCGTTAAAC
>terminators_109
GTTCAGATACAACAAAGCCGGGAATTACCCGGCTTTGTTATGGAATAAG
>terminators_110
CGTAAAACGTGGGCTTTGGGCAGCAGTAGCGTTTCGAACGGCCAGGCAGCCCAGTAAGGCACGACGGCTAACCAGTGTTCGGTTTCGACAACGGTACGGCTACCGTCTGCCAGCTCGCGCTGAACATAATCCAC
>terminators_111
AACAAATAAGTGAGAGCTGTAACTCTCGCTTTTCTTA
>terminators_112
TTGAAGATAAAAAACCCTCTGTAGTAACAGAGGGTTTTGTTCATTCAT
>terminators_113
CCGATTATTTACGCAAATTTGCGTGCCAAAATTT
>terminators_114
AAAGAAAGAATTAACGCATCGCATCCAGACTGTTCTGAATGCGACGATAATTAAGGTGCTTTAA
>terminators_115
CTCCTGTGACCAGGCAGCGAAAAGACATGAGTCGATGACCGTAAACAGGCA
>terminators_116
TGATGTAAGTAAAAGAGCCGGCCCAACGGCCGGCTTTTTTCTGGTAATCT
>terminators_117
TAAGGTTGAAAAATAAAAACGGCGCTAAAAAGCGCCGTTTTTTTTGACGGTGGTA
>terminators_118
CATAAAAAAACCCGCTTGCGCGGGCTTTTTCACA
>terminators_119
CTTGATGCGTTGCCTGGTAAGCGGGTGCTTACCAGGCATTTTTAATGC
>terminators_120
AGAAAAGACAAAATGACAGCCCTTCTACGAGTGATTAGCCTGGTCGTGATTAGCGTGGTGGTGATTATTATCCCACCGTGCGGGGCTGCACTTGGACGAGGAAAGGCTTAGAGATCAAGCCTTAACGAACTAAGACCCCCGCACCGAAAGGTCCGGGGGTTTTTTTTGACCT
>terminators_121
TAAGACGTGGCGCATCAGGCATCGTGCACCGAATGCCGGATGCGGCGTGAACGC
>terminators_122
AATTATTGGCAAAAGGCAACCACAGGCTGCCTTTTTCTTTGACTC
>terminators_123
ATGACCTTTTGCACCGCTTTGCGGTGCTTTCCTGGAAG
>terminators_124
AACGCATGAGAAAGCCCCCGGAAGATCACCTTCCGGGGGCTTTTTTATTGCGC
>terminators_125
TGACATACAACTCCCTTCAAACTCCCCCCGACAATAAGAAAATCACGTA
>terminators_126
GTAATCGGTATTATGCCGGATGCTGGCGCATCCGGCATGGGTTTTACT
>terminators_127
ATGCAGGAAAGCAGGCTGGAGCTACCCAGCCTGCAGTGAAATTA
>terminators_128
AGAAAAAAAGGCGCTCCGTGGAGCGCCGAATAACAGT
>terminators_129
AAAGATTATTGCCCTCACCCTGTACGGGTGAGGGCGTAGAGAGAT
>terminators_130
TTCAAAAAAAAGCCCGCTCATTAGGCGGGCTGGGTATCTGA
>terminators_131
GGGCATAAAAAAAGCGCGTCGATCAGGACGCGCTTTTTAGTATTTACT
>terminators_132
GGTAAAAAAACCGACGCACACTGGCGTCGGCTCTGGCAGG
>terminators_133
GCTCCGCCGTCACGGTTGCAGGAAAGCTAAGGGACTTAGCCTGCGGCGGTTTTGTTTGGCTTCAG
>terminators_134
TGCCTCAATTAGCGGCTCATGTAGCCGCTTTTTCTGCGC
>terminators_135
AATAAGCAATAACGGTACGACAGCTGTGTCGTGCCGTTTGTTTTTTC
>terminators_136
GAACCACCTCCTTAGCCTGTGTAATCTCCCTTACACGGGCTTATTTTTTACGCGTAATA
>terminators_137
AAGCGATACGAAATATTCGGTCTACGGT
>terminators_138
TCAGGTTCCCGTAGGCATGATAAGACGCGTAAGCGTCGCATCAGGCAATGAATACC
>terminators_139
TGCATAAAAAAGCCAACCCGCAGGTTGGCTTTTCTCGTT
>terminators_140
AAGTCCCGGTGTAATCGGGGTTTTTATCGCCTGTCACCCGCACATTACCTGCGCAGAGGAAGCAATCTGGATCGTGCGCAGGTAACACCTGTTTGGCTGGCGTTTCCTGCGCCCCCTGCCAGGGGCGCTTAGCGCGGTGCGGTGAAACCAGAATCCATTG
>terminators_141
GAACACATTTGTCGGATGCGGCGCGAGCGCCTTATCCGACCTACGGTTCG
>terminators_142
CAGCCACTGCTCTGACCACAAGTAATTGTTCAGATTGATAAAAC
>terminators_143
TGCAGATAACAAAAAACCCCGCCGGAGCGAGGTTTCGTCAGTCGCCT
>terminators_144
CTCCTTTCTGATGCCCGGTAAGCATGTGGTTACCGGGCATTTTTGCGTAC
>terminators_145
CGTTGCACAAGGCGTGAGATTGGAATACAATTTCGCGCCTTTTGTTTTT
>terminators_146
GCTACAAAAATGCCCGATCCTCGATCGGGCATTTTGACTTT
>terminators_147
CGATAAAAAAAGCCTGCCAGATGGCAGGCTATTTAATAAC
>terminators_148
TTGGCATAACGACCAATAGAGGCCCCCAGAAACGCGGCCTGATCCTGATAGCATTCCGGGCTGGCACAGCCGAGCAGCGCCTCGCGGACGCTGCCATCGGAAAGCGGAATACGGGCGGAAAGTAAAGTCGCACCCCAGTCCATCAGC
>terminators_149
TTGGCAAACAGAGATTGTGTTTTTTCTTTCAGACTCATTTCTTACA
>terminators_150
CCGACGTAAAAAGACGGTAAGTATCGCTTTCAGTCTTATGAATATCG
>terminators_151
TGGGGAGACTAAGGCAGCCAGATGGCTGCCTTTTTTACAGGT
>terminators_152
CAAACAATCCAAAACGCCGCGTTCAGCGGCGTTTTTTCTGCTTTT
>terminators_153
GTTAAAAAAATGCCCGGTTGTGAAAAGCAACCGGGCATCATTGTG
>terminators_154
AGACAAAAAAACCCGCCGCAGCGGGTCTTTGAGCC
>terminators_155
CGTGTTCCTGAACGCCCGCATATGCGGGCGTTTTGCTTTTTG
>terminators_156
TTTAAAAGATTATCGGGAGAGTTACCTCCCGATATAAAAGGAAG
>terminators_157
CTTGAAAAATAAAGTATTAGCGTTCTGCGTTAAGACTTTTTTCATGGGT
>terminators_158
CTCTGGTAGTCCTGGTAAGACGCGAACAGCGTCGCATCAGGCATATTGCCA
>terminators_159
ACGAGCCAATAAAAATACCGGCGTTATGCCGGTATTTTTTTACGAAAGA
>terminators_160
GCGATTAATAGCCCAACGCAATAATGTCTGATGCGCTGCGCTTATCAGGCCTGCAAACGACGTATTGATTATGTATGCCGAATAAAGCATTCACGCCGCATCCGGCAAGTTGTATT
>terminators_161
TGCAAAAAAATCGGGCAGCGTCGTGCTGCCCGTGTGCATACT
>terminators_162
CAGTGAAAAATGGCGCCCATCGGCGCCATTTTTTTATG
>terminators_163
TGCGGAGGGAGTGGAAACGCCTCAGCCGGAACTGACCGAGGCGGTATAACTTAACGCAGT
>terminators_164
GTAAAAAAACCTCACTAAAATTATGGTTACCAGAATCAGGGCAGTCTTAGGAGTGGCGGCATA
>terminators_165
GGAAACACAGAAAAAAGCCCGCACCTGACAGTGCGGGCTTTTTTTTTCGACCAAAGG
>terminators_166
AAAGTAAAAACCCGCCGAAGCGGGTTTTTACGTA
>terminators_167
TAACGTAGAAAGGCTTCCCGAAGGAAGCCTTGATGATCA
>terminators_168
GAAGTTCAAGGGCGCATCTACTGATGTGCCTTTTTTATTT
>terminators_169
CTAAGCGTTGTCCCCAGTGGGGATGTGACGAAG
>terminators_170
AACGGTTTATTAGTCTGGAGACGGCAGACTATCCTCTTCCC
>terminators_171
ACTCCAAAAAAAAACCTGAAAAAAACGGCCTGACGTGAATCAAGCAATTTTTTTCAGGTTTTGCCCGCTTAG
>terminators_172
CGTCTGCGTATGGAACGTGGTAACGGTTCTACTGAAGATTT
>terminators_173
CTGCATAAAAAAATAGAGTCTGTCGACATCCGCCAGACTCTACAGTACACAC
>terminators_174
TCATCAGTCTGAGCCTGCCATTGGCAGGCTCTGGTGTCCTT
>terminators_175
GTTATGAGTCAGGAAAAAAGGCGACAGAGTAATCTGTCGCCTTTTTTCTTTGCTTGCTTT
>terminators_176
AGCAATAAAAAAGCCGCATGTGCGGCTTCAGATTGCTG
>terminators_177
CAATCCATGTAAAAAAAGGGCCCTGAAATTCAGGACCCTTTCTGGCATCAGC
>terminators_178
GATTTTATGAAAAACGGCCTGCGGGCCGTTTTGTTTTGTCTG
>terminators_179
CAGTAATGCTGGCGCGCCCCCTCGCGCCTGAAAATTAC
>terminators_180
GCGGCAAAAACTAATACACCGCATCAATGTAACATCTCTGCGGTGTATGAAGAATAACCAGA
>terminators_181
GAAAAAATAAACGGCTCATTTCTGAGCCGTTTATTCGTA
>terminators_182
TATTTTATAAACGAAAATGATTACTCCTCAGACCCATTACGATTGATGGGAGAGTGTAACCGTTCTTACGTAGCTCCCCGA
>terminators_183
GGCTGGAAAACCTGGCTCGTATGCGTAAGCAGGACATTATTTT
>terminators_184
GCTGGAAAGTAAAAAACCGACGCAAAGTCGGTTTTTTTACGTCCTGATTCAGACCTC
>terminators_185
ATCAGAAAAAAGGGCCGGATGATTCCAGCCCTGTATTTTTAC
>terminators_186
CGCTGAAACAAGGGCAGGTTTCCCTGCCCTGTGATTTTTT
>terminators_187
CTATCCTCTTCCCGGTCCCCTATGCCGGGTTTTTTTTAT
>terminators_188
TAATCATTCTTAGCGTGACCGGGAAGTCGGTCACGCTACCTCTTCTGA
>terminators_189
CAGCTTTTTGACGTTTCGCGCCAGGGCAAAGCCAGCGTCAATGACGCGGATCGGCTACGCAAATACCTGGCGCGTTTTGGTCTGACGTGGGAAGCCGT
>terminators_190
CCGGCCTACAAAGGGCGCAAACGTCGCGCCCTTACTAAAGCAT
>terminators_191
TGAGAGTGAAGCCTGATCAGGGTTAGCCGATCAGGCTTTTTTATTGC
>terminators_192
AAAAATATGAATATATTCCGGCGCTTAATGCCACGCCGGAACATATCGAAATGATG
>terminators_193
AAAGAAAGTTAAAATGCCGCCAGCGGAACTGGCGGCTGTGGGATTA
>terminators_194
GGGGAAATAAACGGCCCATCCATGAGGAATGGGCCGTGAAAGGAGAT
>terminators_195
AACAGTAACTTTTCCGGCTTCCCGTTCGTCAGTACCTCGGGAAGCCGCCAACCAGGATAAA
>terminators_196
GGGTCAAAGAGGCATGATGCGACGCTTGTTCCTGCGCTTTGTTCATGCCGGATGCGGCTA
>terminators_197
CTGGCGGGTAAAAAAAATACGCGCTTACCTTAACGATAAGCGCGATGTTGTTCA
>terminators_198
GTTTCTCGCGCAGGCGCTGAAAATAGCGCCTGTTTTTATTTC
>terminators_199
TATTTTTTGGGCCGGCATGATGCCGGCTTTTTTTTAT
>terminators_200
CAACAATGACAAGCGGTGGAGATCTTCTCTGCCGCTTTTTTTTTCAT
>terminators_201
AAATCACAGTATTTAAGTGACAGTGTCACGTTAAATGAAAACCCGC
>terminators_202
TCTGATGACCAAAAATGGAAAGCGTTCCGGTTCCGGTACGGTCGTTTTTC
>terminators_203
CCAAAAGTAAAAACCCGCCGAAGCGGGTTTTTACGTAAAACAGGTGAAACTGAC
>terminators_204
AAAGCAAAAACCCGCCGAAGCGGGTTTTTACGTA
>terminators_205
CCACCAATGTAAAAAAGCGCCCTAAAGGCGCTTTTTTGCTATCTGCG
>terminators_206
TCACAATTTATCGTTCAGGAAACGATCAGGACAGG
>terminators_207
CGCAAAAAAAAGCCAGCCTGTTTCCAGACTGGCTTTTGTGCTT
>terminators_208
GGACCAAAACGAAAAAAGACGCTTTTCAGCGTCTCTTTTCTGGAATTTGGTACCGAG
>terminators_209
AGTAAGAACGAAAAAGGCCGCAGAGTTTCCCCCCTGCGGCCTGGTCCGGGC
>terminators_210
CATTAAAAAGACAAAACAGGCCGCCTGGGCCTGTTTTGTATTACTTCAC
>terminators_211
TTGATAAGAAAAAACCCCGGAGCACGCCCCGGGGTTTTCGGTACAAAT
>terminators_212
ACAAGCGCCTGAAAGCAGAAGACCAGTGGTAAAAAAGTGATTTACTTTCTTGCCACTGGCCTCCCAGTTCCCCCGATTGCC
>terminators_213
TTCCTGACTTAAGCGGCGCTGGTTATCCATCGGAGCCATC
>terminators_214
ATTTGAACAATATGAGATAAAGCCCT
>terminators_215
GCTCATAAGTAAAAAACGGCACCTGGTGCCGTTTTTTTGTCTGAAAC
>terminators_216
ATCTGACTAAAAAGGCGCCGAAGCGCCTTTAGAAAATAGT
>terminators_217
CCATAAAAAAGCGCCATTCAGCGCCTTTTTATCATCCCCTT
>terminators_218
GTTATCGGTGCAGAGCCCGGGCGAACCGGGCTTTGTTTTGGGTGT
>terminators_219
TTTTAGCTATAAAAAAACCCGCCGAAGCGGGTTTTTTCGAAAATTGT
>terminators_220
GGTTGCAAAATTGCCCTGAAACAGGGCAACAGCGGAGTT
>terminators_221
GTATTCGCGCACCCCGGTCTAGCCGGGGTCATTTTTTAGTGGCTTTT
>terminators_222
AGCGTCAAAAGGCCGGATTTTCCGGCCTTTTTTATTA
>terminators_223
CGCCCCTGCCAGAAATCATCCTTAGCGAAAGCTAAGGATTTTTTTTATCTGAAATA
>terminators_224
AAGCACGAAAAAGGGAGCGATGAATTATCGCTCCCTTGTCTTATAAC
>terminators_225
CTTAAACGAAAAACCCCGCCCGGTTTGCGCCGGCGGGGTTTTGGAATCGTGTGTTGTTCCAGTCCCTACGGCGCATTGCCGACGACCACCACCACACGCACGACGACCACTGCGGCGGATGGCGCAGTTGGTAGTAGTTTTGCGTTGAGCATGGAAGTAGTCATTGGG
>terminators_226
TAGTAGGAGTGCCACCTTCCTTTTCAATAGTGGCGGTAATTTT
>terminators_227
TTCGGGCATAAAAAAACCCGCGCAATGGCGCGGGTTTTTTGTTTGACTGC
>terminators_228
TTCAGAAAAACCGCCGAGCATGTCGGCGGCTTTCTGACT
>terminators_229
ATTTTGTAATGCCGGATGCGGCGTAAAACACCGTACCCGGCCTGGAGTTTT
>terminators_230
CGTATCAGACCAGGCAGGGTAAACAGACACTTCCCCTGCCTGCATCCGATTA
>terminators_231
TTACCCGCAAAGTGCGCTGCTGCTTAGCAGCGCACTGCTTGGTGGG
>terminators_232
GTGTAAGTTTAGCCGGATAACGCGCCAGATCCGGCTTACATCTCTG
>terminators_233
AGAAATTGAGATTCATCCACTACTTGCATGGATGAGTAATGATTAAT
>terminators_234
CCAATAAAAATGGGGCCTTTCAGCCCCATCAAACAATG
>terminators_235
GGATAAAAAAAGGCCCCTGTTGAAATTGCAGGGGCCTGGTACGAGCA
>terminators_236
AAAAACAAAAACCCGCCGAAGCGGGTTAAGTGCGGG
>terminators_237
CCGTTTAACACGTTCTGGATGAAATCCATATCGCGATAGCGCA
>terminators_238
AAAAACAAAAACCCCGGACTCTCATCCAGGGTTCTCTGCTT
>terminators_239
TCCGGCAATTAAAAAAGCGGCTAACCACGCCGCTTTTTTTACGTCTGCA
>terminators_240
TCTTGAACGACAAAAACGCCGCTCAGTAGATCCTTGCGGATCGGCTGGCGGCGTTTTGCTTTTTATTCTGTCTCAAC
>terminators_241
GTAAATGAGAGTAAGGTTGAACATGAAGGTTCAGCCTTACTCTTTCCTGCT
>terminators_242
TCGCGCTAAAAAAGGCCCCACTTTCGTGGAGCCTTTATTGTACGCTTTTTACTGTACGATTTCAGTCAAATCTAATTACA
>terminators_243
AGGGGTAAAACCGTCCAGGAGCAGGGAAAAGGGCAG
>terminators_244
CTAATCTTTTCAACGCCTGGCACTGCCGGGCGTTGTTCTTTTTAACTTCAGGC
>terminators_245
TGGAAATTAATGCGCTGGCGGCAATGGCACAGCACAGAA
>terminators_246
CAAGCACTGCAAAAAACAGCCGGACGGTTTTCACCTCCGGCTATTTTTTTAATTGTGAT
>terminators_247
CCGCCTTCACAAATGCCGCCACTCAAACAGAGCGGCATTTTTCTTCCCCG
>terminators_248
CAATGAAAAAAGGGCCCGCAGGCCCTTTGTTCGAT
>terminators_249
GTAAGCAGAAAGTCAAAAGCCTCCGACCGGAGGCTTTTGACTATTACTCAAC
>terminators_250
AGTGAAAAGAAAAAAGGCCGCAGAGCGGCCTTTTTAGTTAGATC
>terminators_251
ACGCGTACAACCGCGTGGGGAGACGACGCGGATTTTTAACT
>terminators_252
AGTAAGCGCGAATATGCCTGATGGTGCAACACCATCAGGCATATTAAATTATGCT
>terminators_253
CAGGCATCAAATAAAACGAAAGGCTCAGTCGAAAGACTGGGCCTTTCGTTTTATCTGTTGTTTG
>terminators_254
ATAATCAATCGCGCAGGGCAGAACGAAACCGTCGTTGTAGTCGGTGTGTTCACCAATCAAATTCACGCGGCCAGGCGCCTGAATGGTGTGAGTGGCAGG
>terminators_255
GATAAATCAGAAACATAAAGGCGCTTTCGGGTGCCTTTATTATTTCCAGTGAAAC
>terminators_256
ATGTGTGACCTCAAAATGGTTCAATATTGACAACAAAATTGTCGATCACCGCCCTTGATTTGCCCTTC
>terminators_257
GCGTAAAAAAGCACCTTTTTAGGTGCTTTTTTGTGG
>terminators_258
ATGACAGATGCCCTCTTCCCGCAGGGAAGAGGGTTAAATAAGG
>terminators_259
AATAAAAAAAGGGAGCACTGTATTCACAGCGCTCCCGGTTCGTTTC
>terminators_260
TTAACCCCTACCCCACGCGTACAACCGCGTGGGGAGACGACGCG
>terminators_261
GGCAAAAAAAAGCCCCTCGATTGAGGGGCTGGGAATGGGT
>terminators_262
TATTGATTATAAAGGGCTTTAATTTTTGGCCCTTTTATTTTTGGT
>terminators_263
TCCGGCATGAACAACGCGCACGTTGTCAGCAATCTG
>terminators_264
TGGTGATATAAAAAATCCGCCTCTCGGGGCGGATTTTTGTTTTTAAGG
>terminators_265
TGAAATAAAAAAGACGGACAACTTAGTGGGTTGTCCGTCTTCATTATAAGA
>terminators_266
GCGGAATAAAAAAGCGGCAACTCAATAAAGTTGCCGCTTTACGGGGAAAT
>terminators_267
AATCACAGTTTCTTTTCGCGAGCATCCTGCTCGGCGAAAAGAGTTATTGCC
>terminators_268
CGCAGCCAACGCATCTGCGGCGTGAAGCATGACGCGGAAATTATT
>terminators_269
CCGGGACCAGAAGCAAAAAAATACCGACCCGGGTACAAGTCCCAGGTCAGCTACAATTCAC
>terminators_270
AAGTGAACATCTCCAGGCGGTCGTTCGACCGCCTGAGTTTTATCTTTT
>terminators_271
CCCGGTTAAAAGCCCCCCGCCGCAGCGGAGGGCAAATGGCAAC
>terminators_272
ACAAGAAATCCGCAAAATGATTCGGCAACGTCGTCGTGCGTTAACGCCGGAACAACAGCAGGAAATGGG
>terminators_273
GCCATGTAAAAAAACCGCCCCGAAGGGCGGCTCTGTTTATT
>terminators_274
ATAACAGAAAACTCCCCCGCGAGAAGCGGGGGAGTCGCTGGTTAA
>terminators_275
TCTGGTAAGATTCGCCCGCCGAAAGAAGGTGAACGCTATTTTG
>terminators_276
ATAACAAAAAACCCCGCCGGAGCGAGGTTTTTTGTTA
>terminators_277
CTCTTTGACGGGCCAATAGCGATATTGGCCATTTTTTTAGCGCAACAT
>terminators_278
ACCGTAAACAGGCATGGATGATCCTGCCATACCATTCA
>terminators_279
AAAAAATATCCAACGAATTTTCTTGATCCGCTGGATATTTCAG
>terminators_280
GTATAAAAAAACCCGCCGGGGCGGGTTTTTTTACG
