# Supplementary material for: iterb-PPse: Identification of transcriptional terminators in bacterial by incorporating nucleotide properties into PseKNC
Source: PLoS One. 2020 May 15;15(5):e0228479. doi: 10.1371/journal.pone.0228479 (PMC7228126; doi:10.1371/journal.pone.0228479)
Supplement: S2 Table — (CSV) [file pone.0228479.s002.csv]

S2 Table. Dataset with 560 non-terminator sequences of E. coli.
>non_terminators_1
TTGTCAGCAGTCTCAAGCGGCGCAGTTACGCCGCCTTTGTAGGAATTAATCGCCGGATGCAAGGTTCACGCCGCATCTGG
>non_terminators_2
ATAAATTGTTTCTCCTTGACCTGTGGTTATGACCCTCTTCACATTTCGGGCAAATAATTCGCGAAGATAATTAAGAACTC
>non_terminators_3
CTTGCGAAACCAACATGACTTTTTTTGTGGCTGAAAGGAGTATACGGTATAGACCTGAGCAATAGTATTTCTTTGACCTT
>non_terminators_4
TCAAGCTTTCAGACGAATTGATTACTTCGCAGCCTGTGGATCAGTGTCGTATTCAGCACAGGTCTGATAACCGGAGTTGA
>non_terminators_5
TATCGTTCAGGTAACCGTGGATGGTTATCGGCAACTCGGGTGATTTACGTTAGTGGTGATCAGGCTTTTTTTACAACTGT
>non_terminators_6
AGCATTTCGCCACAGATTCACCGACATTTTACGCATATCAAAGTATTCCATACTCGCTCCCGGCCCGTTCTTTTCATTGT
>non_terminators_7
AGATTATTCAGCAGTTGCAGGCATTTTACCTTTTGCCGCTGGACGTTCTGTCAGACGCTTCTCAAAATTAGCATTAAATT
>non_terminators_8
AGGATGGTTTTGTAATAAAACTTTTTTCATCACATTCCCTGTTATTACATACTTTAGAGGCGATAATTTTATCCATGCAA
>non_terminators_9
ATGGCCTTATTTTCTTTAATCATCCGTTCAAAATTACTATTAAATATTTCCCAGCCATTAAAAGAATACTTCTCGCTCCC
>non_terminators_10
GACTCGAATAGCACGAAAGATTCACTCGCTTACGCTATCGCCCCGCTTCCGACTTCATCTGCTGGCGGACTTTTTTTCGC
>non_terminators_11
AAGGCACGGACGGCTTCACACAAAGAAGCCAGCGCATCGTCCGTGGTAATCATTTGGTAATTCAAATTGTTTTCTCTTTA
>non_terminators_12
CATCGAAAAGTTGAATCAACCCCAGCTGCGGGTAATAAGTGCGCGTACGAACAAATTCAGTATCCAGGGCTATCGCCGGA
>non_terminators_13
TTAACGCTCAGGCTTTATTGTCCACTTTGCCGCGCGCTTCGTCACGTAATTCTCGTCGCAAAATTTTTCCGACGTTAGAT
>non_terminators_14
ACGAAACCGGTAAGGACATGAACGCCAAATACCGCGAAACCTCACGCGGTGGTCTGGCAATCAAAGTCCAGTGTGACTAA
>non_terminators_15
GGCGATTAACGCCGCGCGGATGGCTCTGCGCCGCACCAGTGCACCGCGCGTCTCGCTGGATAAGGTCATCGAAACGATGT
>non_terminators_16
GCTTTCTCGTCTGCTGTAATATTCCCCACTACACTTCCACTGTTGCGTCAGGCGTTTGTCGCCATACGCTTACAGGGTGG
>non_terminators_17
CGTCTCGCTGATGGCTGCGGCTATTCTGGCAGTGATTGCTGCCTGTGTCAGTGGTTTACGTATCACTCAGCCACGATCCA
>non_terminators_18
ACGGCTCGTCTACTGGGTCAGAGTAGCGGCGCGGCGCTGGTGGCGCTGATGCTAAATCAGTTTGGAGATAATGGTACACA
>non_terminators_19
TCATATTACTTCAGGTATTCACCCGTACGCAGAGCTTCAATTCGTTTATCCAGCGGCGGGTGGGTCATGAACAACTCACT
>non_terminators_20
AGAGTGTTGTTGACGCCATTGAACGCGCGAAGCACGCCGCCGGACAGGTAAAAGTACAGGGTTAAACCCGGCAAAAAAAC
>non_terminators_21
CGCAGATTTGCAGATTCGTTTATTTGGTAAGCCGGAAATTGATGGCAGCCGTCGTCTGGGGGTGGCACTGGCTACTGCAG
>non_terminators_22
TACAGCTTAGCGCCTTCTACAGCTTCACGCGCCAGCTTAGTAATGCGGTCGTAATCGCCCGCTTCCAGCGCATCTGCCGG
>non_terminators_23
CGGGTCCGTCGGTGGTGCTATGTGCGGCACTGTTATTTATTCTCAGTATGATGAAAAAGCAGGCCAGCTAATCTATCGCT
>non_terminators_24
GATGGCTGGTGTCGCTGTTTTGGTGGGGATGGTGGCAGTGACTGGCGGTTTAACCTTTTCCGCGGTTTACGATACGCCGG
>non_terminators_25
GTGCCGGATGCGGCGCGAGCGACCAATCCGACTTACGGCATTTCTGGCGGCGTTATGCCAAAGTGATTCCACGCCCGCGT
>non_terminators_26
TTCCTGGGTTCTATTCCGTGGGAGCGTAAAACCGTCACGCCAGCCAGTTTGTGGCATCATCCGGGTTTGGTGTTGATTCA
>non_terminators_27
TTCCGGTGGGTGAAATAGAGACGTTTGGAGAATTGTTAAATAGCAATCCGAATGCAAAACTCACTTTCTGGAAATTCTGG
>non_terminators_28
CGCCCTCTCGCCAGGTTCAGCCGCGATTCGCTCATCTGCATCGCATTCTGACTAACGTGGCAGTGGGTGATAGCAATCGC
>non_terminators_29
TATCTTGTGCGTAGATGACCACTAAGATCGAAACGGGACGCTTATACACTTTATCCTTCACGCTGCCTCTTCGTTGACTG
>non_terminators_30
TTCACCCTCTTCCACGCTGCCGGTTACCGACTGCCAGAAATCGGGATCGTCACGCCGCTGCAACATCAGCACCCGTTTCG
>non_terminators_31
TTGCCGCCTCGATGCAACGCGAATGATTTCGTGTATTTGAGTCATATCAGTTATTCTCAGCCTTCTTCACAACCTGAATG
>non_terminators_32
CAATATTTTTAGCACAACGCTATGCGCACTGTCACCCGCTCAACAGATCACGGTTATCGTTCGTTTTTTATACTGTTCAG
>non_terminators_33
AAGGAATAACCCAGTTGCTATTTAGAATATATATTTATCAGTTTTAGTAATTTAAATCCCATAATTAATGTGAATATATA
>non_terminators_34
AGCATCATATTGGGCGACATGATGCAACGGTAAAAATCATTTGGCCTGATGGCGTTCAATGATTCCTTTCATTTCAGCAA
>non_terminators_35
CAACTGACGGCGAAGACGCTGAAGCTGGGTCTGGATACGCTGGGTATTGAGACTGTAGAGCGTATGTAATCGATTTTTCG
>non_terminators_36
TGTTCTCTGGCTTCTACGAGCACTGCCCGATCCTCAGCGCAGAAAACGAAGAAGTGCGTAACAGCCGTCTAAAACTGGCA
>non_terminators_37
CATCTAAATGTATTCTGAAAATGGACATGCCATTGTTTTCTCACTGTTGGATAAGAGGCCAGAAGCGTAATATCCGGCCC
>non_terminators_38
TTGCCTACGGTGAGTTAAGCGAACATATTCTGGAAGTATGTCACAAGCATCATTTCGATTTGGTGATTTGCGGTAATCAC
>non_terminators_39
CAGCGTGATGCATGAAGAAACGCAAAGCTTTCTTGATAAGTTAATTCAGGATGCGGGGTATCCCGTTGACAAGACGTTTA
>non_terminators_40
TCAAGTGAGGTCGATGTGCTGTTAGTTCCACTTACGGGAGATTAACCGCTCCTACGCAAGCTTTGGAAAGGTAGCAACTT
>non_terminators_41
TGGAAAACGGGTTAAATTATGCAGTGGCATAACAGCCTCCGATGTGTGTTGTTGTGATTTTCTTATTATGCACGCTGAAA
>non_terminators_42
ATGAAAATTTCCCGTCCTAGATAATCAGAAAAGCGCGGCAGATATTCGAGCGGCGTTGGCGCGCCGATAAACTCCAGCCG
>non_terminators_43
TGATTATTTGGTCACATCAGCACCAAACCATTTTTCGGAAAGGGCTTGCAGAGTGCCATCTTTTTGCATTTCCGCAATTG
>non_terminators_44
AAGTGCCTATGGCGATCAGGGCGGCTTTGTGCTGGCTCCGCAGGATAACCTCTTTTGAATCTGAATGAGTCGATGGCTCG
>non_terminators_45
AAGGTAAAGCAGTTATTACAGATTCGGATGGATGAACTGGCGAAACTGGTCGGTCAGTCATCGGTGCAAAAATCGGTGTT
>non_terminators_46
ACAATGTTTTCACTGGTATTACCCGGAAGGCGGTAAGCTCTGGCCTGAACTGGCCGAGCGCGCCGACGGTTTTAATGATA
>non_terminators_47
AAGAGAGAGTAGTGACCGACGAAAACGGCGAAGCAACCTTCTTTTGCAACGGCGGCAGCGTCAGCGTGTGGGTTATCGAA
>non_terminators_48
CGGGGATGATGGCGAAAAAACCATTCATCTGGGAGAGAATTACGGCAATAAAACCTGGCGTGATTTTCTGGGGAACCGGC
>non_terminators_49
GTGGCGTCGGTAACGGCGCTTTATCCAGCGCGGCGGCACACTCTGCTGTCGGGCGATCCACACGCTCCATCGTCATACCA
>non_terminators_50
ATTAGCACTGATTACAATTATACCTTTTTATTATTCTGTGTCATGATGCTTCCGTTATTAGCCTTTTATCGTCTTGTTTA
>non_terminators_51
GGCAGTGAATACAGGAAAAATCGTTTTGAGCGATTTTATTTATCTTTGATATCGGCTTTATTAATTCATTTAATCAATAT
>non_terminators_52
GCCTTCATTAATGTGCGCCTGATCACACCAGCCGTTTGGCGCAACAATCATTGATACCCCCTATGTTTCCGCTCAACTCA
>non_terminators_53
CTCGTAGTTCATGACGCCTCCATTGATACTGTTTTTATATACAGTATAGTTGCAAAATTAAAACCACAAGGAATGAGTGT
>non_terminators_54
TCAAAGCCTTTCTTTACCGTCTGTTCCCACGGGCCAACGAGATGGAAACCTGCAACGGTACGTTTCTCTTCCTGCTTAAT
>non_terminators_55
GTCAGGCCTTATGGTGGAAATAATCACTCAGGCGAGAAAACATGCTGCCTTCCCCGACAGATTCCAGGGTAACCAGCGGC
>non_terminators_56
ACCACCATCATCACCATCATCCTGACTAGTCTTTCAGGCGATGTGTGCTGGAAGACATTCAGATCTTCCAGTGGTGCATG
>non_terminators_57
ACGTGAAAGTGGTTTAGGTTAAAAGACATCAGTTGAATAAACATTCACAGAGACTTTTATGACACGCGTTCAATTTAAAC
>non_terminators_58
GGTTGATAACGGTTCAGACAGGTTTAAAGAGGAATAACAAAATGACAGACAACACTCGTTTACGCATAGCTATGCAGAAA
>non_terminators_59
CGATCACATACAGCTGCATTTATTAAGGTTATCATCCGTTTCGCTGAAAAACATAACCCATAAAATGCTAGCTGTACCAG
>non_terminators_60
TCTCCGGGGAAACCACGCGTAATCCCCACGGTAAGTGATTAATTTCGATTATTTTTCCCGGATGGAAAATTCTTAGAAAC
>non_terminators_61
CAATGAAATAAAAGGATTTATTTCTGGTCACGTCCACACATTGACCACATCGACAAAAAAGCCCCTCGACTGAGGGGCTT
>non_terminators_62
CCTGTATGATCAATCGACTTTGTAGAGTTTCGGACGAAGGTCCGCAGAATATTCGCAGTATTAAATAAGTGTTCATTAAT
>non_terminators_63
ATGCCTGGATAGAATGAGTGCATAACAAACTATAGCTGTACATCCACTACACAGCCACGAAGGATGATAATGAAGCATTG
>non_terminators_64
ATGGTTAATAGGCGTTAGACCGCGCGGAAGGAAATCTCGCCTGGAATGACTTCACCCTGCCAGTAGAGCTGAGCTGCAAC
>non_terminators_65
ATGGCTGCCGGTCCTGGCGGGAAAGATATTTTCCTGCTAAGCCCGGATGCCGGTGCTAAACCGGGTCATCAGGTGAAATA
>non_terminators_66
CACTGATTGGTCGTCACACCATTATGGTGGCTAACCTGGCACCACGTAAAATGCGCTTCGGTATCTCTGAAGGCATGGTG
>non_terminators_67
ATTCCTAAAGTTGTTTTCTTGCGATTTTGTCTCTCTCTAACCCGCATAAATACTGGTAGCATCTGCATTCAACTGGATAA
>non_terminators_68
TTCAGTTGCAGAATCAGATAAATACTTAAGAGGCATATTCGGTCCGGCGTTTCCTGCCGGATGCGGCGCGAGCGCCTTAT
>non_terminators_69
CCTCATTCTTTTACTGTTGTTTTCAGCGAATTAAGAGAAAAGCATAGTTGATAATGGCGGGGTTAGCTTGAGCGGAAGGA
>non_terminators_70
TACAGCAACTCAAACTCGCCTTTCTTAACGCGTGCGGAATCAGTGCCGATAAAGACATTGAACTTGCCAGGCTCGGCGTC
>non_terminators_71
AAGCTCAGGACGTACAGCGTCACCCGTACAAACCGAAGCTGCAGCACATCGACTTCGTTCGCGCTTAATTGCTGAATAAG
>non_terminators_72
AGTCATGAACATGCAAGCTAAAGCTGAATTCTACAGCGAAGTTCTGACCATCGTTGTTGACGGTAAAGAAATCAAAGTTA
>non_terminators_73
TATCTGCAGATTATGCCTGATTACGGTATTGCTATTTTTTGCAGGCCAGATAAGGCGTTCACGCCGCATCTGGCATTCAG
>non_terminators_74
AAAGCTTATTTCCATACGTGATTATCCTCATGCGAACGGTCGCAAGAGTACACCAAAAAACTGAGTTTGTACGCTGAAAA
>non_terminators_75
GTAGCGTGGGTTTTGGCGGGTTGTGGTTTTTGATCGCAACCAACAAAGAAGAGCGCGGCAGCCAGCAGTGCCACGCGGGT
>non_terminators_76
ATCAATCGAGATTAGAACTGGTAAACCAGACCCAGAGCTACGATGTTATCAGTGTTGATGCCAGCGTCACGAGTGAACTG
>non_terminators_77
CTGTAAATGGCAGATTGAGATGTCCACAAGTCTTCGCTGCGAACATCCGATTACGCTACTGGCCCAGGCGCTGGCTTAAA
>non_terminators_78
ACCTCACAAGCCATCGGCGCACCACTGTTCCGCCAGATAGAAGAAAGCGGCGCAGATCTGGTGGTCACCGACTGCGAAAC
>non_terminators_79
ACGATTCCGTGCCCAATGTATGCGTTGCAACGCAGTGAAAATTCCTCTGAAAACGTCTCGCAAAGGCTGAAACTGGCAGA
>non_terminators_80
GGCAGTTATGTTTAGAGTATTTTGGCGATAGTCGTACACAGTTCACTTAACGCTCTGCGTCTATCTACTATCCCTTCTTT
>non_terminators_81
TGCCTGGATAATGTCCAGTGAAACGACTGCATTTCAGGAACGCTATGATTTTAATATCGATGAATGGCGGGCAAAATTCA
>non_terminators_82
TACAAAGTAACAGATTACATCAGCGGCATTGCCAAACGCACAATGCTAATCAGCGGTTGTGGCCATACACCCAGCACCAG
>non_terminators_83
AGTTGAAGATAGCAGGTATAGCGGTTGAATCGCAGCGTTTCGATTGAATGGCAGAAACAAAATGTCGAGGATTTGATCGC
>non_terminators_84
TGCAGGTCTTATGCCATCTTGACGACAACAGTAACATTCAACGTTAAATATGTTAATAAGACGTTGCATTATTGTCCTGA
>non_terminators_85
ATGCGCCCTGCCAGCGGGCAAAGAGATCTTCAGGAAGGGTTATCGCAAACTGGTCAAGAACACGATTAACCGTCTGATTT
>non_terminators_86
GTTGGCAGGATTTAACGCGTACGTCTTTTCAGAAGGAAATCGACAAAGCGGGAAGTTTGCCTGGAACTGGCGGCGATTGT
>non_terminators_87
GCAGTCATGCATTACTCCAGAATGCAGCGCAAGGCGAGGAGTATCCCCGTCTCATCTCTCTGGTTTCAGGGTTACGGTGC
>non_terminators_88
GGAGGCCGCATTGGCGCGTAACGTCGGATGCGACGCTGGCGCGTCTACTCCGACCTACTGCGAATTAATCTTTCAGCTTG
>non_terminators_89
GAATTAATCCCGCTGTACGGAAGTGTGACGCAGGTCGACCTTGTGAGGGGACACAAAGAAAAATTGAATAAACTGTATGA
>non_terminators_90
CGTTCAGTGATAGTTGACGAGTGAAATTATGAACGTGCAAAACAAATCGCCGTTACCAGACAAATAATGCATTTACTGGA
>non_terminators_91
GATTTACAGAATGTGACCTAAGGTCTGGCGTAAATGTGCACCGGAACCGAGAAGGCCCGGATTGTCATGGACGATGAGAT
>non_terminators_92
CACCACTTCGGGTCGTTAGCTCAGTTGGTAGAGCAGTTGACTTTTAATCAATTGGTCGCAGGTTCGAATCCTGCACGACC
>non_terminators_93
TACCGAAGTGGGTGATTAGCTCAGCTGGGAGAGCACCTCCCTTACAAGGAGGGGGTCGGCGGTTCGATCCCGTCATCACC
>non_terminators_94
GATACTCAAAGATTCGAACCTGCAGCAGGTTTGAGTTGAGCGCAGCGAAACAACGGAGCCGCTCGCGGCGACGGCCCGAA
>non_terminators_95
ATTTGCGAAATTGCCTGATGCGCTTCACTTAGCAGACTACTATTTCCGGCAATTCCTGTCTCCTCACCTACTGTGTCAAT
>non_terminators_96
CAAGCGCACGATTGTAAACAAAGCACCAATACCAAAACCAACGCCGGAAGAAAATAAAATATCTTTCACTAATTAACCTT
>non_terminators_97
AAGTATTTCACCACCAGATATCCGACATACATAAACACAATGGATAATATACCCGGTAATACATTTGGTACAGGAATAGG
>non_terminators_98
AATGAGTCACCGCTCGATGCTTTATCTTTTCAGGGTCATGATTATATTTAAACCCAAAGAAAAATATCACTGCGAGAAAA
>non_terminators_99
AGCGTTATTTAAGCACCGCATTGTTTGCCGATCTCTTCACTGAGAAAGAATTGCAACAGTAATGCCAGCTTGTTAAAAAT
>non_terminators_100
TGTTGCCGCGGCGTTGAAACTACAAGAAGATGAAAGCTTTACCAACAAGAATATTGTGGTTATTCTACCATCATCGGGTG
>non_terminators_101
CCTGCTTCAAACTTTCGCCCCTCCTGGCATTGATTCAGCCTGTCGGAACTGGTATTTAACCAGACTAATTATTTTGATGC
>non_terminators_102
TCAAAGAACTGATCAAACTGTCCGGTAGCGTAACCGTGGGTGAAACCCCGGTTATCCGCATCAAGAAGTAATTCTTGCCG
>non_terminators_103
CATTGAATTTGATCTGCCGCTGCTGGAAGAGAAAGCCAAGTCTACCCTGACTCCGGTTGTTATCTCCAACATGGACGAAA
>non_terminators_104
CTTCCGCCAGCGGCGGCAAAATCAATTCATCGCTCTCATGCTGCTGGGTGTAGCGCATCACTTCCAGTACGCGCAACCCC
>non_terminators_105
AACTACGTCCGACAAACAAATTTCGTGCGAATTACCGCTAAAATCGCGTTTTCCTGCAGACGCACACGTTTGCGTATCAT
>non_terminators_106
GGTGTGAATTAACGTTTTAAAATCTTTTGCTGTCTGGTGTGCCGGATGTTTTGTCGGATGCGGCGTGAACGCCTTATCCG
>non_terminators_107
TTGCTAAACGCAGCCTGGAAGACAGCTACCAGCGCGTCGTTCTGACTCTGAGTCAGAGTATGACCTTTCGGATCGATGAA
>non_terminators_108
AAAGCGTGGGCAAAGCAGAAGAGAACAAATCGGACAGCTGGTTTAATTAATCGATGTTAGTAACTTCAATCCTATAATTC
>non_terminators_109
CAAAGCTGCGCAAACCGATGTGGTGCAATCTGAAGCTGACGCCAACAGAAATATGACTGAAGGCGGTCGCGATCTGATGA
>non_terminators_110
AGTGCAGGGTCAAATCATTCCCACTCAATGGTAGCTGGCGGCTTGCCGCTGATGTCATACACCACGCGGGAAATACCGTT
>non_terminators_111
TAAATGATTCGCGTTGCAGGAAGGCGGCAAGTGAGTGAAGCCCCAGGAGCATAGATAACTATGTGACTGGGGTGAACGAG
>non_terminators_112
GTAATCTTCATCGCTTCTGTCATTTTAGTTATCCTTCTTTGTAAAAGGGCCGCCAGTTGGCAGCCCCAGGATTTTTCCGC
>non_terminators_113
CGGCCTCGTCCAGCCAGACTAACAAAATCGCTTCGAGGATTTTCTCGTTGGATGCCTGCGGGTCGTCGTCGAAATCTTCC
>non_terminators_114
CAATTAAGCCGCGCACAACAGGTGCTGGGAATTGGCTATTTGTATGTTGAGGCGCAGTTACGACAGATTTGATGGCGCGA
>non_terminators_115
CTATTATTCGCCAGACAGGATTTAACCCGTTCGACCGCGACGAAGGACCGAGCGTGAAAGCGACGCAAATTGGCTTTGGG
>non_terminators_116
TAAACGAAAAATTGCCTGATGCGCTACGCTTATCAGGCCTACACGGAGATTGCAATATATTGAATTTGCAAAGTTTTGTA
>non_terminators_117
AATGAGCGGGGAAAAACGGGCCAGCGTTTCAAGGTGTTACTCTCGTCAGACGCGAATAGCCTGATGCTAACCGAGGGGAA
>non_terminators_118
TCAGGCTTTGCCAGGCTTGCCATGCCAGCACCAACAGGGGCAGCAGAATCAGCAAAAATGCCAGCATTACCAGTTGTCGT
>non_terminators_119
GCGGTGCCTAACTCGACGTTTCGCCCGATGGTTGATATAGCTACGCTGATATCAGAAGTTGGACGGCAGGCACCTTGTTG
>non_terminators_120
AAAGAGTTAGGGGAAATCACCCGTTCAATGAAGGTATTGGGCTGTTACCCAAGTGAGAACGTAGTGCCTGTTGATCCAAC
>non_terminators_121
TTCACGGTAATCCATGGGAAGAGATGTTCTATCTGGATATTCAGGCCAATCTTGAATCAGCGGAAATGCAAAAAGCATTG
>non_terminators_122
CTGGCGATTGTCATTCGCCTGACGCAATAACACGCGGCTTTCACTCTGAAAACGCTGTGCGTAATCGCCGAACCAGTGCT
>non_terminators_123
CAGCGACAACAACCTGGTAGAACGGACGCTTTTTAGCGCCGTGACGTGCTAAACGAATAGTTACCATAACATCCTCTTGT
>non_terminators_124
GCCTTCTTCTTTTTCGCTAGCGATTGGGTTGAAGAAACCAACGCGCTCGATGAAGCGACCGTTGCGTGCATTACGGCTGT
>non_terminators_125
AGCCCGAAAATTTTACTCATTTTTGCGGGAATTGCAATCAACAGTTGCTAACTCTGCTGTAAAAGGCCGTCGGCGGTGCA
>non_terminators_126
GCGTACCGCACGATCCAACAGGCGAGCATATGCCGGGCGACGGGATGTTGATTCTGTCATGGCATATCCTTACAACTTAA
>non_terminators_127
TCTGGGCCATTTTTGCCCATAATCGGTGCCGCGAGTTTACGTCGCAGTTCTTGCTCACTGTGATCGCGCACCGCCAGAAT
>non_terminators_128
AACAAGACGATTAAAAATCTTCGTTAGTTTCTGCTACGCCTTCGCTATCATCTACAGAGAAATCCGGCGTTGAGTTCGGG
>non_terminators_129
TGCCAGTAATGGGGAAGATTTAGAGTAGGTAACAGTGCCGGATGCGGCGTGAACGCCTTATCCGGCCTACATGTCGCACG
>non_terminators_130
TTTGTTGACCGTGACGACGCAGGCAACGGTACGCTGACGCGCACGCGTAAGAAATCATTCTGGTGGTATAAAAAAGTGAT
>non_terminators_131
TTGGCATCAGAGCTGGTTCACCCCATCAAGAACATCCCTGTCCTGATTCCTTAATGAAAAACTACTCTTCTTCCACCGCT
>non_terminators_132
AAACGAACCCTCGATTTACCACACGCCGAACCGCTTCCGCGTATATGCTAATAAAATTCTAAATCTCCTATAGTTAGTCA
>non_terminators_133
ATCCACTGGGGAAAGACGCGGCGCTGATTGGTGAAGTGGTGGAACGTAAAGGTGTTCGTCTTGCCGGTCTGTATGGCGTG
>non_terminators_134
AACAAAATGTCATATACACCGATGAGTGATCTCGGACAACAAGGGTTGTTCGACATCACTCGGACACTATTGCAGCAGCC
>non_terminators_135
ATCAGCGCCAGAAAGAAAGGCCAGGTGTAGATAAAGAAGAACAGCGTGTTAGAGCCATAAATCAACATCGGCATCGCCAG
>non_terminators_136
CCAGGGTGAAAACAATACTGTAGCGTAGCTTTCCGTCCATCAATGAATGCAGCGCAATCCCCACCACTACCGCGACGGGC
>non_terminators_137
GGCTGTCGTTATTTGTTAGTGTAATGTTATGGCTATTACGCATATTTGATCCTGTTACTTTGACGAACCGGGCATGGAAA
>non_terminators_138
GCCTGCAACTGGAGACGAACGCGGTCATGAGTGGTCATAAAGCAACCTCAATAAGAAAAACTGCCGCGAAGGATAGCAGG
>non_terminators_139
ACGGTTGGGTACTATTAAATTGATGCGGCTGGGGTTCATCGTTTCGCCAGTGCTGATGTTCACGCAGTAACGCTTCAAGC
>non_terminators_140
GCAGCATTCCAGCTACTTTTGTTGCTCCCTGCTCATCCTTGACAACTTTTCCTCTGGCCTTGCGGCCAATCGTTCATCCT
>non_terminators_141
CGGTGACGCGGGGTGGAGCAGCCTGGTAGCTCGTCGGGCTCATAACCCGAAGGTCGTCGGTTCAAATCCGGCCCCCGCAA
>non_terminators_142
TCGTCGGGCTCATAACCCGAAGGTCGTCGGTTCAAATCCGGCCCCCGCAACCAATCAAATTTGATGAAGTAAAAGCAGTA
>non_terminators_143
CTCGCCAGCGTCGCCCCATCGGCAAAATACGCTTTAATCCCCGCAAGAATAGACTCCGCAACTTCCTGCTGGAAAGTCGC
>non_terminators_144
TCGGCGCATCTTCCGGACTATTTACGCCGTTGCAGGACGTTGCAAAATTTCGGGAAGGCGTCTCGAAGAATTTAACGGAG
>non_terminators_145
TCAGCGTATAACCACGTTGTGTTTTCATGCCGGCAGTATGGAGCGAGGAGAAAAAAAGACGAGGGCCAGTTTCTATTTCT
>non_terminators_146
ATGTTTCGTAATTAGATAGCCACCGGCGCTTTAATGCCCGGATGCGGATCGTAGCCTTCAATCTCAAAGTCTTCGAAACG
>non_terminators_147
CAGCAGTTCATGGATGATGGAACGCAGGTGGCAACGTTTAGTTGTCACCAGCGGGAATCCATCTTGCAGGTTAAAACGCA
>non_terminators_148
TTTTCATCGGCCCATTCGTCCCAGATGGTGACATTGTTTTCGTGTAGATAAGCAATGTTAGTGTCGCCCTGCAGAAACCA
>non_terminators_149
TGTGTGCCTTCGTCGAGCACTTTTTGCATCAGTTCTAAATACTGTTTCATGGTTCCTCAGGAAACGTGTTGCTGTGGGCT
>non_terminators_150
ACTTCGATTGCGATTCCATTTATGCACAAGCCAGAAAAGCCGCTGCCAGTATGTGGCGTCGGATGGATGCGCTGGCATAA
>non_terminators_151
TATCGCTTTCGGTATGGGCTCAGGCAGCGTTCACAGCGTGATGGTCAATGGTGTGATGGTCTATGAAGACCGTCAGTTTA
>non_terminators_152
AAAGAAGATGATTGAACAATTTTTCAGGCCCGACTCTGTCGAACAGGCGCTGGAACTGAAGCGCCGCTACCAGGATGAAG
>non_terminators_153
CCAGTGCCGGCCTGTTCCCCTCACCCTAACCCTCTCCCCAAAGGGGCGAGGGGACTGTCTGAGCACTTTTGTACTTTGTC
>non_terminators_154
CTGGCTCAATCTTCAATGTTGGCACGCTTTTCCCCCTCGCCCTTTCAGGGAGAGGGCCGGGGTGAGGGTAAATATTCGCG
>non_terminators_155
CGAATCAGTGAATTACTGGTATTCGCTAATCGGTACGCAGGAGCAGAACAGGTTACGGTCGCCGTAAACATCATCCAGAC
>non_terminators_156
ATGTCAAAAAACACTAAATCAAAAAATAATGGCATTAGAAAATATAATGCGAAAACGGAGGTGAAATTAGTTTATTTCAA
>non_terminators_157
CAAAAAATACACCAGTTTCTATACAAAGATGATGTGATGAGAAAGTCAATTTGAATAAGACAATATTAAGAGCTAAAAAA
>non_terminators_158
TGGGTATCAAATAAACAACAGAGGAGAAATTTTTAACGCAGCCATTCAGGCAAATCGTTTAATCCCATTGCCTGGCGGAT
>non_terminators_159
GCGGCGGCATCTCGGAGATTCCCTTCTTATCTGGCACCAGCCATGACGCAACTACCAGAACTCCCACTGACATTATCCCG
>non_terminators_160
AGCATGCTCGGTCCGTCCGAGAAGCCTTAAAACTGCGACGACACATTCACCTTGAACCAAGGGTTCAAGGGTTACAGCCT
>non_terminators_161
TCAACAAGCCGCTACCCGGATGATGACTTATCCCCCGGTGGTGATGGCACATACGGTCGCTGTATTCCTCTCTTTTGATG
>non_terminators_162
CTGGTTTAGAGGATTTATTTAGAGCAATCGACAATTGCCTGGTAAAAGCGTGACACATGTCACCAAATTTAATGAAGAGA
>non_terminators_163
AAATAATATTGCGGCAATATGAACGTTTGCGTCGCGATGTTGAGGAAATATCACGCAAAGGTAATTCTTGGATGAATATG
>non_terminators_164
TCACAATGGTTTTGACACCGTCAGGTGTGCCAATCAGCGCAACGTCCGCGCCACGGTTAGCAAACAAGCCAACAGTCACC
>non_terminators_165
CTCCTGAAAGCCGCATGATGCGTAAAGTCACTGATGCGTTACTCGATTATGGTCACAAAGTCCTTCGTCAGGATTAATCC
>non_terminators_166
GAAAGAGCTGGCCAGCGGTGAACTGATTGACTTAACGCCTGGGCTATTTCAACGACGGATGCTCTACTGGCACCGCTTTG
>non_terminators_167
CTTCTTTTTGTATTCCTTGAATCACATCACAAAATAGACAAATCTCAGGCGGCAAAAAACGACGTCTGAATGCATTTTTT
>non_terminators_168
GCTCCTGGGGATTCACTCTCTTGTCGCCTTCCTGCAACTCGAATTATTTAGAGTATGAAAAATTGCGTGCTCTAAAAGCG
>non_terminators_169
CGTCGGGCCTTATACTCGTCATACTTCAAGTTGCATGTGCTGCGTCTGCGTTCGCTCACCCCAGTCACTTACTTATGTAA
>non_terminators_170
ACTTCTTAGCGCGCTCTTCGAGCATCGCTACTGCAGGCAGTACTTTACCTTCCACGAATTCGAGGAATGCGCCGCCGCCA
>non_terminators_171
TGCAGGGCAATCATAACCCGTATGTGCAACGCGCTTGCCAGGCGCGAAAGAGCTAACCTACACTAGCGGGATTCTTTTTG
>non_terminators_172
AACGCAGCTGTTCAACGCATGGAACAAGATGTATCCGGTTACCGACTGGGAGTGCGAGCGCGATGAACGCATCGCGAAGG
>non_terminators_173
ATGCGTATCCCCCGCATTTATCATCCTGAACCACTGACCAGCCATTCTCACATCGCGCTTTGCGAAGATGCCGCCAACCA
>non_terminators_174
ACCCGAAAAACCTCACGCGGAATAATTTATTCCGGTGATTATCATTAGGGTAATTAAAATTGGCAATGGACGTGAGTCTG
>non_terminators_175
CAGTTGGCGGTTCGCCATCTGCCCAGGCATTACCAGTCATCAACATAAGCAGTGCCGTGCCAACAATCCATTGCTTTTTC
>non_terminators_176
GTACTGATTGAAGATCTGCTGGATCTGCTGCGGATCTTTGGTTTGCGTCAGAGCCAGTTGCAGCAGAACGCGCGCTTTTT
>non_terminators_177
TGTATATGTTTATCTGGCAAGTCAGGAGTCGAGCTACGTCACCGCAGAAGTGCACGGCGTGTGCGGCGGCGAGCATTTAG
>non_terminators_178
GGACAAACGCAGGATAAGATCCCGCAGTTTGGTCAGCAAACGCCGATGAAACGTGCGGGGCAACCGGCGGAACTGGCCCC
>non_terminators_179
AATTCACTCTTACCTGATGTGGCGAAAACGCCTTATCCGCCTACAAACGCATGAAGATTCAACATGTTGCAATAGATTTT
>non_terminators_180
GTCCTTCACGCAGCGCAGCCAGTGCATTTTCAACACGTTCGAAAGGCGTACCAAAAGAGGAAAGTAGCGTCTGATTCATG
>non_terminators_181
CTCAACAGTCATGGTTTCTGCCGGGAAGATCATATCACCTTCGTTTTCACGGTCTTCATCATCAAGCACCATTACACCGC
>non_terminators_182
TAGCCAAAATAACGTGAGCGGGTCCATGCCCGACAGAATCGTTACTCTCTCCCATCCGGACTCTAACCGTCGGCCCCGGA
>non_terminators_183
CGAACCCGGCAGAAACGGTTGTTGAGGGACCGTTTAGTAAAGACGTAATCCTGAAAATCACCTATAACTAGTATCTAATA
>non_terminators_184
TAACCGCTTCTCACAATTTGCTTCTTTTTCATCGTCTAGTGCGCCTTCGGTCACCGCACCATTCAGGGCAGAACTGAGTG
>non_terminators_185
TCTAACTCCAGCTCTCTTGCCTGCATCATCTGTTGACAATACCAGGCATAACGTGCGCAAAACCAGGTTCTATGTTCTTC
>non_terminators_186
AAGAAACTGGCTCGCGAAAACGCACGCCGCACTCGTCTGTACTAATTCCCCGAGAGCGTTGCTCTCCGATCAGACCGAGT
>non_terminators_187
AAGTTCGTCGTCGTGAGTTCTATGAAAAACCGACTACCGAACGTAAGCGCGCTAAAGCTTCTGCAGTGAAACGTCACGCG
>non_terminators_188
ATGAATTGCTAAAAATCGGGGCCTATGGCTGGACGAATCCCACGCGTATTCATTAATGATCTGCTGGCACGCACTGACAT
>non_terminators_189
CGTTCTGAAGTGCTGCGTAGCTTCCTGGACGATTAATCGGTAGGCCGGATCAGGCGTTACGCCGCACCCGGCACTAGGCC
>non_terminators_190
TGGGTAAACAGTTCGACGTTACCCGCGAACGTATCCGTCAGATCGAAGCGAAGGCGCTGCGCAAACTGCGTCACCCGAGC
>non_terminators_191
CCCACGCACTACCAGCGCCTGGTCCAGCTCGCGATACGCTTCAACCAGTTTCTCCAGTGAAACGCGACTTAAACCGCTGG
>non_terminators_192
CGTACATCAGGTAAAACTGACCGATAAGCCGCTTTCTTTTGGGTATAGTGTCGTGGACAGTCATTCATCTTTCTGCCCCT
>non_terminators_193
GGCAGGATAAGGCGTTCACGCCGCATCCGGCATGAATAAAGCGCACTCAACAATCTGAAACCCGCCGGAACGGTTTATTA
>non_terminators_194
AACCAGGTGAAACTGACCGATAAGCCGCTTTCTTTTGGGTATAGCGTCGTGGACAGTCATTCATCTTTCTGCCCCTCCAA
>non_terminators_195
GCAAAAAAGGCTTCATTTCCCACTCCCGAAGACCACGGTTGAATGAACGTCCTGTTCCCGGTTGCTAACAAGGCGTCCTG
>non_terminators_196
TACCGCGAGGACTTCACTTTTACGCCAGGAAGTATTACTGCATCCTGCAAGCGTAAGTGCTGTCGCAACGAAACACCAGC
>non_terminators_197
CTTACTCGCCCTGTTCAGCAGCCGGAGCTTCCGGTGCTGCAGCAGGTTGAGACTGCTCAGTCGCTTCTTTAATGCTCAGA
>non_terminators_198
GCCTCTCATTAGCCGCGCGAACCTCTGCAACGGAAGATCATTCATAGCAACAATACATTAGTTTCCAGTGAATTGCTGCC
>non_terminators_199
TACGGCACTGGTGTTAATACCCGATCTTCTGCGCATCCTCGCGACTAATGACAACCCTAACCCAGCTCTATGTGGGTAAA
>non_terminators_200
CAAGAATTAGCGACGCAGACCCAGGCGCTCGATGAGCTGGGTGTAACGTGCTACGTCTTTACGTTTCAGGTAGTCGAGCA
>non_terminators_201
TTCAAAACCCAGGGCCTCAACTGGCGCAGTAATCATCTCTGTTAATTTTTGCTCTAATGTGGACAAGCCCACCCCCAAGA
>non_terminators_202
TCAACATTGATGCCATCTTCACTATCAATATAGATGCGCAGTGTGGATGTGCGACCGCGAATAAATTCGATGCCAACCAG
>non_terminators_203
CTGAACCCTATAACCGCAACTGCGGTCTGGAGCACTTTCCAGAAGGATTTTTTCAAATCCCACTACGAAGGCCGAAGTCT
>non_terminators_204
GGCACCATCGTTTCAAGGTACCAGCTACGAGTAAAGCAACTGGACGAGATACAGATACCTGACAACCATTCCTCAGACCA
>non_terminators_205
ATTCGTACCGGAACTGGAGTTGACACAATAAAGTGCCAATTATGTCAGTAGAAGGGAAAAATTTATAACTAAGGCGTACC
>non_terminators_206
GACGGGACTTGAACCCGTAAGCCCTATTGGGCACTACCACCTCAAGGTAGCGTGTCTACCAATTCCACCACCTCGGCACG
>non_terminators_207
GATCCCCATTACGTGAGGATGGCTAAGGTCCAGTGAAGTACCCTGGGCAAAGAGTTTCATGATGTTATCCCTGGTATGAA
>non_terminators_208
ATCAGATTCGCATGTTTCACCGCATCTATCAGCGAGTTATGCGTGCCACCATCCGAAAAGGAATCAGGCGTGACGTTGAG
>non_terminators_209
ACAGTCATCTGATGCGGGAACTTACTTGTCGCCTAACTGCTCTGACATGGTGTTACCCGGGTTCGGCGTACGCGGTTCAT
>non_terminators_210
TTGTTATACCTCTTGAATATTCCTGATAGGGCAAGTCTTCACCCACCCCGGCTGTTCGGCCTGCCCGGCATAACTCCTTA
>non_terminators_211
GGACGGCGCACAGATTTCAGAAAATCCAGCTCTTCGCGTAATTTTTCAGCGCCGCGTAAGGTCATCGGAATAGCTTGCAT
>non_terminators_212
ATTTTGATAGTCATTTTACCCTGAAGTTCCCGAAGGGTCATCGTTTACTTTATAGGGCGTTGCGCCGTAGTATGACGGCT
>non_terminators_213
GTCCACAGGAAGAGGAAGCACTGGCCGCCGTTATCGCCCTCTTTAATTCTGGTTTTGATGAAGATTAATCTTCATCACTT
>non_terminators_214
CGAGGCTGAAGCCAACAGCGTTATTGCGCTGCTGATGTTGGATTCTGCCAAAGGACGGCAGATTGAAGTTGAAGCGACCG
>non_terminators_215
CTGAAATCGTTCTCAATCAACGTCATTTGTACATTTTGTGCGCTTTTCACTTTCAGAAGAACCTTAAGAAAACCTTAAGA
>non_terminators_216
GGCCTGAAAAACAGTGCTGTGCCCTTGTAACTCATCATAATAATTTACGGCGCAGCCAAGATTTCCCTGGTGTTGGCGCA
>non_terminators_217
TTTAATAAAAATGGTACGCATCACACATTTAACTGATTCATGTAACAAATCATTTAAGTTTTGCTATCTTAACTGCGTGC
>non_terminators_218
GCCACCCACGCTTTCAGCACTTCTACGTCGTGACGCCACTCTTCTTTCATCTCTTCAATCCATTCACCGACGTTATCTTC
>non_terminators_219
GTGGTGAAGCGGACAGCGATCCCCATGGCAGTCGGTTTCGTGGTGAATATGATTGCCACAATCACGCTATTTTATTAAGT
>non_terminators_220
CGACGCTAGCGCGCGCGGTTTCGCCGATTACTGCGGTGGTGGTCGTTACGTCAGGAATTGCAGGCGTTTCGCCTTTTGCG
>non_terminators_221
AACGCGTAATGCCGGTCGACCACCGCGTGGTGGCTGCGGAGGTTCATCGTCAGGATGAGTGTCATCATCGTGATCTGGCT
>non_terminators_222
TATTGGCGATGTGGTTTTTGTTTTACCTGTCTGTCAGGTGGCAGCAAAAAGCAACTTTCCAGTTTTTACGCTGATTCAGA
>non_terminators_223
TTGCGACCATTGTGGTGAGTCGATGCCGGAAATGGGGAAAAAGAGATGCGCTTTAGTCTGAAATAGTTGACTTAGTCCCT
>non_terminators_224
TTTCTGCCGGAGCAGAAGCCAATTAACGTTTGGAGAACTGCGGACGACGACGTGCTTTACGCAGACCGACTTTCTTACGT
>non_terminators_225
TGCGTAAAGTGCTGGCGGCAAAACCGGCCATCATCGCCCTGCAAATTGTACGCGGCAATGAAAGCATCTATCTGCTGATG
>non_terminators_226
CCCAGCTGCTCAGGCTGGCTTGCAAAAAGACGATGTGATCATTGGCGTCAACCGCGATCGGGTGAACTCGATTGCTGAAA
>non_terminators_227
ACGCCTCCATCATGTTTGTGAAGCTCTTACGTTCCGTTGCGATTGGATTAATTGTCGGCGCTATTCTGCTGGTTGCCATG
>non_terminators_228
TCCCTGTAGTAGTGATGCGTGATGATAAGCAGTTAACGCTGCAGGTCACCATTCAGGAATATCCGGCAACCAATTAAGTC
>non_terminators_229
TATTTCGGTGGATAACAAACCGGCCATCTCTGCTCTGGAGACGATGGATCAGGTGGCGGAAATTCGCCCTGGTTCGGTGA
>non_terminators_230
CAATTACTTATTAACGAACTCTTCGCCCAGGGCGATATCTTTCTTCAGCGTATCCAGCATACCTTCCAGCGCGTTCTGTT
>non_terminators_231
CCACCAGCACCGCCAGAATAAGGCGAATCTGTAGCGACGGGCCACGGCTAAAAATTGGCTTCATAAGTTATGCGTATTCT
>non_terminators_232
AGGACTGACGGCGGTATCCATATAAGTACGGATTTGACTGAACGTCCCCAGGCGGCTGTCGGCAATAATAATGCCGAGCG
>non_terminators_233
CTCTTCGCTGAACAGGTCGCCGCCGTGCATGTCGATCATTTCCAGCGCTTTGCCGCCACCGCGCGCCACACAGGTCAGCG
>non_terminators_234
ACGAGAACTTCCAGCATGGTGGCACTAACATCCACTATCTGGAGAAAAAACTCGGTCTTCAGGAAAAATAAGACTGCTAA
>non_terminators_235
CCGCATGAAGAATGCGCTGCAGGAGCTGATCATCGACGGTATCAAAACCAACGTTGATCTGCAGATCCGCATCATGAATG
>non_terminators_236
CTGGGGATCGACAACCCCCATAAGGTACAATCCCCGCTTTCTTCACCCATCAGGGACAAAAAATGGACACTCGTTTTGTT
>non_terminators_237
TCGTAAGAATTAACCTTCGCATCGCCGTAGGGTGACGCGGGGCGAAGTGCGAGCAAGCTCACAAAAGGCACGTAAATTTG
>non_terminators_238
GAGAGCGTTTGTGAAGCTTATGCCGATAGCTTCGCACTGGACCCGGTCGTGGAAAAAGAAGAGTGGTGCCGTATTACCGG
>non_terminators_239
TCATTCATAAAGAAAAATTGAGAACTTACTCAAATTTCTTTGAGTGTAAATTTTAGTCACTATTTTCTAATATGATGATT
>non_terminators_240
CGCTGATGATGGGCATCAACCGTGGTACGCTGCGTAAAAAATTGAAAAAATACGGCATGAACTAATTCAGGTTAGCTAAA
>non_terminators_241
TGAGCTGGTACTGGCTGAAGTAGAACAGCCCCTGTTGGACATGGTGATGCAATACACCCGTGGTAACCAGACCCGTGCTG
>non_terminators_242
CACAAAGGGAGTGACCATGAGAACAGGATGTGAACCGACCCGGTTTGGTAATGAAGCTAAGACCATTATTCACGGTGATG
>non_terminators_243
GGGAGGAATGGTCTCTGCAACGTTGCTGGCAATCTTCTTCGTACCGGTGTTCTTTGTGGTGATCCGCCGTTGCTTTAAAG
>non_terminators_244
TTTATTCTCGGCGTATTACCGCTAGCTATCAGTAACGGTGCCGGCAGTGGCGCGCAGAACGCTGTGGGTATCGGGGTAAT
>non_terminators_245
CCATAAAAATTAATAAGATATTCTTCTGCTCACTCTTTAAAAGCTTTCTATAGTTCCCGCTCCCTTCACTATTTTTACAA
>non_terminators_246
GCCGCACCTGCACCAACTAAAGAAGAAGTATTACTGACAGAAATTCGTGATTTGCTGAAAGAGCAGAATAACCGCTCTTA
>non_terminators_247
ATTTTCTGATTGTGGCCTTTGCCATCTTTATGGCGATTAAGCTAATCAACAAACTGAATCGGAAAAAAGAAGAACCAGCA
>non_terminators_248
ATGTTTTCCTTTTCGCATGTAACTGCCTTTCCCCTTCTTATTTTTCTCTACGCGCTGTCGGAATAAGGGATCATGTAGTA
>non_terminators_249
ACTGGTCAAGTAACCACATAAATACTCCAGGGGATGAACAAAAAGAGTACAGCTATTGTAGATAAGTGGGGATACTACGG
>non_terminators_250
CAGTATCAATGGTTCGCCGCTACCTGCCAGGTTATCAAACTCACCTTTCGCTTGCGCTTCTGCTATATGGCGCTCTGCCC
>non_terminators_251
TTGCTTCAGATTACTCTGCAGCAGCTTCTGCTTTCTCTGAACGATCAACCAGCTCGATGTAAGCCATCGGCGCGTTGTCG
>non_terminators_252
ACTGAGACCCGAAAATCAGGTCGTTAAAAATCCCCATATCGAGGGCGCGGCATTATAACACCGCTTCAAGGATATGGGTA
>non_terminators_253
CGACGTGCACCGGAGTTGTCGGCGACGTTCAGCATAGTCTGTTCTTGGATCATTTTAGTGCTCCGCTAATGTCAACTACT
>non_terminators_254
TTGAGAGAGTGTACTGTATTACAGAACCGCTTTCTCTACAACGCGAACCAGCGTCCAGGATTTAGTCTTGGACAGCGGAC
>non_terminators_255
TGCTTGATCGATCAGACGATGATCAAACGCTTTCAGGCGGATACGGATTCTTTGGTTCTGCATGAGACCAGAGCTCCAAT
>non_terminators_256
CGCTCTTTGCGTGTCGGCAGCGGGATCGGACCACGGACCTGCGCACCAGTGCGCTTGGCAGTCTCGACGATTTCCGCGGT
>non_terminators_257
TTGGGAGCATTGTTAGGTAGCCAAATTCGGCTAACTGAGGTTCAGATTGAACCTGCTGTCAACTACGACAAGCCCGCGCA
>non_terminators_258
TGTATCAGAAACTCGGCGTGGCCCATCGCCAGGATGCGGTACAACACGCCCAGCAATTGCTGAAGATGATGGGGTACGGC
>non_terminators_259
CTACTCTGGTTACAGCAATGAGCAAATTGCCGGAGAACTGGAAGTCGCGGCAACCACCATCAAAACGCATATCCGCAATC
>non_terminators_260
CATCATTCAATGCTCACCCGCGTTACGCCATCTGTTTCTATCAAACTAAACCGCACCGGCAAGAAACGCTCCACCACCGC
>non_terminators_261
TCGATCTCTTCGACCGTATGCAACTGGAACACGTTATCGCTATCTGCCGCCAGGCAAAGTCGCTTTCCGCAGCCGGACGC
>non_terminators_262
GATAAACCGTCTGCGCTATAACTGGCAGGAGAGCCGCCCCTCCGCGCTTACGGCGTTGCTGGGCGCAGAGGCAGAAAACA
>non_terminators_263
GCAGGATCAGCACAGCTCCAGTTGAATATGGTGGTCCGTCAGCACCTGCATCACGCTTACTGGCGGCGGGGCGTCGGTGT
>non_terminators_264
ATTGATTCTGGTGATGATGGCAACCCAGATGTTCCTCGACGGCATTCGAATGTGGATGAAGGGGTAACGAGGAGAGTTTT
>non_terminators_265
TTTGTCATCCTGCTACAGTCTTCGCTATTTTTACGTCTGCTGGGCGAGAAAGGGGTGAACGCACTTGAACGCCTGATGGG
>non_terminators_266
TAACTCAACAGCTGGAACGCAATCATCCCAACGATGGCACCGACAGTGCCGAGGATGGTTTCCATCATGGTCCAGGTTTT
>non_terminators_267
TTATCGAGCGGCATACCAGAAAAAAGGCCAGCCCCCATGGACACCACCATTAAAGCCAGGAAAGCGTGCATACGCGCCTT
>non_terminators_268
CAAACATAGCTCCCAGGGCGACAACCACCGCCAGGAAGCCGAGGGTGCCTCCCATCCCTTTTTCCATCGTCGCTGCGATT
>non_terminators_269
TTAATGTAGTCACTACTTATTTGCCTTTTTTAATAACCTCAATGGTGCTTGCCACAACACCTTCCAGCGGTTGATCGATA
>non_terminators_270
TGCCGCTGCCCGATACGCCCATCAAGACGTAAATGTGGTGATCATGGTTAGTCGTGCTCAAAGTGGTGCCCCCACAATAC
>non_terminators_271
ATTGCGCCGTGGATGGAGGAAATCGCCATCAAGAAACGCGGCATGAAGTTGATGCGCCACTTCACTGGCGACCGCAGATT
>non_terminators_272
ACAATATCAGAAGCAATATCCATCCATGCCTTAAGTGTATAAGTGTGAGCTACTTCAAATTTGTGGGCTTAAATAGATCC
>non_terminators_273
AGCTATTTTGACAGTTTATTAACAATCTGCGTGGGGATTGGCGTTTTGCCGGAGGGGAAATTGATTATTACAGAGGCCCA
>non_terminators_274
TTATTTCGTTTTATGCATGACTACCCGTGCTTTAGCAGCATACTCTGCTAAAACATACCCGATTTTTATGATATTGGAAT
>non_terminators_275
AATAGCGGAAATTACGCTTCAATGGCAGCACGCAATTTTTTCATCGCGTTCTTTTCCAGCTGGCGTACACGCTCAGCGGA
>non_terminators_276
CGTCAGCTGATCAACACCGTTCACGTTGATATGCTGATTGTTCCGCTGCGCGACGAAGAAGAATAATCTTCCCTCTACGA
>non_terminators_277
ATGCAATCAAGAAATACGATATGGATTTGGTGGTTTGTGGTCACCACCAGGACTTCTGGAGCAAACTGATGTCTTCCGCA
>non_terminators_278
GCGCGCCTTGTTACCTGATCAGCGTAAACACCTTATCTGGCCTACGGTCTGCGTACGCAATCAAAATCCCCAGCCAATAC
>non_terminators_279
GCGCTGAAGATGGGGGCAACCAAAAAAGACTTCGACAATACCGTCGCCATTCACCCAACGGCGGCAGAAGAGTTCGTGAC
>non_terminators_280
GCGTTGGATCGGAAGAGAAGATTGTCGGTATTCACGGCATTGGCTTTGGTATGGACGAAATGTTGCAGGGCTTCGCGGTG
>non_terminators_281
CGCTATCAGTTCAGAAGCTGAAGCAGAAAGCGGATCAGTTCCAGCAGCGCAATTAACGCCCCTAGAACGATGATTGCTTT
>non_terminators_282
TTGCAATAGTTTCAGTATGGTATTAGCATTGATGCGTTAGATGATGGCTATCTCACTCCAGTCAGAGCCACCAACTCAGG
>non_terminators_283
TGCGCATTGCCAGAGTGAAAATGCCTCAGAGCTAACTGGATAATCATACAGTACATGCAGGTTATAAAACCAGCACGTCC
>non_terminators_284
GACAAGGCTTAATATGACGATGACCCAGTGAAAGTATATAAATCGTCACTGCGATATATACCGAAGTGCTCCCTCCGCCA
>non_terminators_285
TTGCAATGTTAGCCACTGGCTAATAGTATTGAGCTGTTAGATAAGAACTCTCTCACTCCAGCCAGAGCCACCAACTCAGG
>non_terminators_286
CTTTCAAATGAATAGCCAACTCAAAATTCACACCTATTACCTTCCTCTGCACTTACACATTCGTTAAGTCATATATGTTT
>non_terminators_287
CAGTGCTGGCAATTTACTTCGTTCCGGTCTTTTTCGTTGTAGTGGAACATCTCTTTGCCCGCTTTAAAAAAGCGTAACGT
>non_terminators_288
GCTGGTTATCAGTCATGGTGCCGGTTCTGGCGCGCAAAACGCGGTAGGTACCGGCGTGATGGGCGGGATGTTTGCCGCAA
>non_terminators_289
AACCATTCACCACTCAACAACCAGCTAACCGTCAGGAATACCAGGCTTAGTACACAGCACTGAAAGTAGAAACCACTCCA
>non_terminators_290
ATGGCTGATCTTATTTCCAGTAAAAGTTATATTTAACTTACTGAGAGCACAAAGTTTCCCGTGCCAACAGGGAGTGTTAT
>non_terminators_291
TTGCATAACAGTTAATTGATAATAAGTAAATGCAGCACGAATATATTTTCGCACAGCGTATAGCTTATGTTTATAAAAAA
>non_terminators_292
GTCTGAGTAAAACTCTATAATCTTATTCCTTCCGCAGAACGGTCAGTGCCGTAAAAATTCCCTTGCGCAACAATACTTGC
>non_terminators_293
GAACTCAAATGCAGTAGTTATTCAATACCAGGATAAACCGTACGTTCGCCTGAACGGCGGCGACTGGGTGCCTTACCCGC
>non_terminators_294
GATGGCAAGATTTTCACCGAAGACAATGTTGACTGGAAAAAACTCACCAGTGGGTTGCCACAAACAGCACCGGTCTCCGA
>non_terminators_295
GCAAATTGCCATTACGGCAGCCTGACGCCCGCATGACACGTTACTTCCGCTTGTTCAGCCAGTTCACGATCATACTGGCA
>non_terminators_296
AAAGTGTCCTTCACCATCGAAAGCGGCGCTAAAGGCCCGGCAGCTGGTAACGTAACCAGCCTGTAATCTCTGCTTAAAAG
>non_terminators_297
CTGACGATGGCTCTAAAGATGTGTTCGTACACTTCTCTGCTATCCAGAACGATGGTTACAAATCTCTGGACGAAGGTCAG
>non_terminators_298
TTCAGGAAATAAATAATCGATCGCGTAATAAAATCTATTATTATTTTTGTGAAGAATAAATTTGGGTGCAATGAGAATGC
>non_terminators_299
CCTAAAAAAATCTCATAAAATTAATATATGAGATAATCTTTATTCAGCAGAAGATTATTAAAGGTTGCTGTATTATTTAG
>non_terminators_300
GGTGAATACCTGAGACAAACAGTCTCAAGCACCCGTGGCTATTCTAGCTTAATAAGTTTGTTTCTTCTCCTTGATATAAT
>non_terminators_301
GGCGTTATTATTGCAACAGCGAAATATCCGCAACGCGCAGGAACAGTTCGCGCAGTTTCTCCAGCATGGTCAGACGGTTG
>non_terminators_302
AACGACACTTTTGCTGAAGCAGGGCTACGGCTTTGTTCGTGAGCATGGCGACGATAAAGTGCTGGTCGTCTGGGCAGGGC
>non_terminators_303
AAATCTGCCGCCAGCGTCGCGCACTGGCAGAAAATCAGCCAGTTCCGCGCCCGCCATCCCGCAATTGGCGCGGGCAAACA
>non_terminators_304
AGACCGATTTGCACCCCAGCAAATGTAGCGTTATTGTTACCTTCCTTGCTACAGAGTTCGACAGATATCCCGCTATGACA
>non_terminators_305
CGTAGGTTTAAAACGTAAATTGTAACAACGTGCGCTTTGTTTATGCCGGATGCGGCGTGTACGCCTTATCCGGCCTACGG
>non_terminators_306
CATCGAAACGCGAGATTAAACTCCTGACAAAACACGCCCCAGAAACGTACTTCTGTTGGCGTAGTCTGGGTTATTGCGCA
>non_terminators_307
CAATGCGACCAGCTTCTTATATCAGAACAGCCCCAACGGTTTATCCGAGTAGCTCACCAGCAGGCACTTGGTTTGCTGGT
>non_terminators_308
TTCAGCGCTATCAACAGGCTGTGCGATCAACAATGGTCCTTTCACTGACTGAGCTGATTTCCAAAATCAGCTTAAAAAAA
>non_terminators_309
TGGTGAACTGCACTGCGTGGCGGCGTTACCACCGCCGCCACAGTTTGAACCAGCAGACTCCAGTTTGTATGCAATGCAAA
>non_terminators_310
TAGTTTAGGTTCCCGGTAAAGATGACATTAAGGAAAACGTGCTGAATCCTCAATAATCATCCGCTGCTGTTTATTATCTT
>non_terminators_311
GGCGGCTGGTTTCAACTTCGGGTAATTCAGGCATAGCATCTCCAGGAATGAACAGATGCAGTCAATATGGGGGCAAGCAG
>non_terminators_312
TGAAACCGGCCAGCGCAAGCGTCCGTTGCGCACCACTGCATGAAGAATGGTTGCACCAACGAGATGCGGTTCTATGCCGC
>non_terminators_313
CATCAAAGCGAGAATTATTTGATTTTCGCTTCTTTGTAGATCACGTGCTGGCGAACAACTGGATCGAATTTTTTCAGTTC
>non_terminators_314
ACGTTTTGTCCGCAGCGAATTTAAATACCGCCCGACGGATGATTTTGACGCCCGCTGGCCGCTAATTGCGGCACAGTTGC
>non_terminators_315
ATGCGTGAGGGTGAAGGTTACACCACCGATGAAACCCTGCTGGCAAGCCAGATCCTGGCCTTCTGTGAAGGTATGCTGTC
>non_terminators_316
AACGCCAAACTCTTCGCGATAGGCCTTAACCGCCGCCAGATGTTCCGCCATTTCCGGCTTCTCTTCCAGGTAAGCAATCA
>non_terminators_317
ACACCTGCTTGCTAAGCGCAAATTCAATAAACTGGCGCTGATATGGTTTCATGCCTTCGCTCCTCATCTTACTTTTCTAC
>non_terminators_318
GCGCCCGGTATTAAACAGCCCGGCGTTGAAGAAATAGGGGCTTTTGCGCCCGGATTTCAGCGTAAACTCGCCAAACTTTA
>non_terminators_319
TTGCCAGCGCCGCCTTCTGCGTCGCTACAATGGATTCGATTCCCCTCGGGCCAGAGCCAACAAGATGAGTAGCTCTTCAT
>non_terminators_320
TCGAGCTGAAAGTGTTGATTGAGCAGATGCGCGAGCAGATTCAGAACATCGAATAACTCGTAACGCCAATTCTTACTTTT
>non_terminators_321
TTTTATGATGCAGGAGTTCAACCGCGAGTCGAACACTCTTGCGTCGAAGTCTATCAATGCCGAAGTGACAAACTCCGCCA
>non_terminators_322
CAACATTCAATTCTGTTTTGCGTGCCTGCTCCAGATTTTGCGATGTTTTTTTGCCCAGCACACTGAGAACGTGAGATACT
>non_terminators_323
TCCAGCCCCAGCAGCTGCGCAAAGCCGGAGCGGACGATGAGGTGATCGTCTATAAGGGCAACGGTGATCATGGTCTTGTC
>non_terminators_324
ACACCTGCACACCGCGCCCCGGCAGCCCCGCCAGCGCCTCGCGCCCCGAACCAAACTCGGCAACTACCTGCAAATCAGGT
>non_terminators_325
AGCCTTGAGCGGTTACTGAAAAAACACCGCGATCTTGTTAAACATCGTCGGATCGGACTGATTACGCTGCACTTTCACGA
>non_terminators_326
TAAAGCGCTTACGCGTCGATGTTGTGCCCGAACTTGCCATGCTCCAGTCCTTTTCTTCTGGGCCGACTTTCCGGGAGGTG
>non_terminators_327
CAGGATAGAACCGCCCGGAATGCCTGTCACAATCTTAATGCCCTGCTGTTCCAGGAAATGAACGATAAATTCTGCGCCGG
>non_terminators_328
GACCTTGTTGGTTTTGTGTTTAACAATATTTATACAAGCACAGCTTTACAGGGGAGACAATGGAAAATTTTTCAGCAAGG
>non_terminators_329
GCGGCTGGTAACCGCAAAGCACACTGTATTATGTCAACACTGAAAGTATACGTGTTCCGCGCAGAACGCGCAATTTCGGC
>non_terminators_330
CCATTCTTATCCTCAAACTCATTGTTGCAGCACTGCAACTGCTTGATGCTGTTCTGAAATACCTGAAGTAATTCAGATTC
>non_terminators_331
TGGCAACAGGCAGCGGAAAGGTACGTCAGCTGGCAGTGCTCCTGAACCACAGGAGACGCGTATGAACCTGGTGGATATCG
>non_terminators_332
GTGCGGGTTGGTGTCGGATGCGATGCTGACGCATCTTATCCGCCCTACCATCTCTCCCGGCAACATTTATTGCCGCTTTT
>non_terminators_333
CAGAATAGACAAAAACTCTGAGTGTAATAATGTAGCCTCGTGTCTTGCGAGGATAAGTGCATTATGAATATCTTACATAT
>non_terminators_334
TACGTAATTTATAATCTTTAAAAAAAGCATTTAATATTGCTCCCCGAACGATTGTGATTCGATTCACATTTAAACAATTT
>non_terminators_335
TGTAGCCATCACCAGAGCCAAACCGATTAGATTCAATGTGATCTATTTGTTTGCTATATCTTAATTTTGCCTTTTGCAAA
>non_terminators_336
GCAGAAAAGGCTAACGGTGCCATTAATAAGATGGCAGAGGTAATAAGATTTCGTCTAAACATAATATCCCTTTATGGTGC
>non_terminators_337
GTTCGCTTTGCGTTTCTCTTAACGCCTTTTCTAATAACTCAAGGCGTTGTTCCACCGTTAATGATTCAGCCAATGATTGT
>non_terminators_338
TGGTTATTTTTTTTAATGACAGCCCCCGCGTCTTGATCACCTCTGCATACCATCCGAAGCTTTTCTTGCGTGTTCTTGTG
>non_terminators_339
TGTTATCTGCGCCCCCGACTCCTGCGACTATTTTTCTGGCTAACTCCGTCATAACTTGCCCTCTACCGCTTTGCGGCAAA
>non_terminators_340
TTTCAGTACCTCTGCTTGCGCTTTGCTTTCATCCTTTAATTTAAAACGTAATCGCGTTGCGCAATGCATCAGACTCACAA
>non_terminators_341
TGCGGTAACAATCCTTTACTCAGTAATAATATTTCAGTGTTCTTTGCGCACGCGCTCTATATTTATGGCTAAAAACATAA
>non_terminators_342
CGCTGTTGATCATCAATAACCACCACAACATTATTGTTGAGAATTTTGGTGATTTGCATGTTCATAGCAAGGACCTTTTT
>non_terminators_343
CTTTTTCTATTCCACTTGAGTTAATTCTTTCGCCAGCGCGTTTTTGAAAGCCAATTCCGCGCCCCATGACGACTTTTTCC
>non_terminators_344
GCAGTAACAATCCAGTCATTTATTAATGGTTTTTATAACGAACATCCAGGTTCGGAAATTAATTTAATTGCGTGCAGAGA
>non_terminators_345
ATCAGGCTTACCGTAGGCCGGATCAGGCGTTCACGCCGCATCCGGCAAAGTGTTAACCGTGTACAGAGTCAAAAAGGCGC
>non_terminators_346
ACGAACCTGAATTTTACTCGGGGCAGTTTCAACCATACTCATTGCAATCTTTTCCTCATCGTGCCTGATGCACTTCGCTA
>non_terminators_347
GGGAAAACCGTGTCAGCAATATCAACCGTGTTTATTCTTCGCAAAAACAACGCGCGCCAGAATGTTCAGCAGCAGTACGC
>non_terminators_348
CGCCCTTTTTACCCGGTGGGTTAAAAGCAGGCTTGGTTGCAGCCATAAGTTACTCTTCAGTTAAACGCGTTTACAAAGTC
>non_terminators_349
GATCAGAGAGACAATAATGCCACCCAACATCAATAGCACAATCAGCGCCGCCAGTTTTACCAGCACGCTGAAAATTATGT
>non_terminators_350
ATTAGTACAGCGGCTTACCGCTACTGTCTTTAATATTGGTCTTCCACGCAGCGCGAACCTGTTCAACTACACTATCCGGC
>non_terminators_351
CATTCTGTGACAGAGAAAAAGTAGCCGAAGATGACGGTTTGTCACATGGAGTTGGCAGGATGTTTGATTAAAAACATAAC
>non_terminators_352
AGTCTTCAGTCTGATTTAAATAAGCGTTGATATTCAGTCAATTACAAACATTAATAACGAAGAGATGACAGAAAAATTTT
>non_terminators_353
ACTCAACCGTAACCGATTTTGCCAGGTTACGCGGCTGGTCAACGTCGGTGCCTTTGATCAGCGCGACATGGTAAGCCAGC
>non_terminators_354
CGATCAATGAATAAACAGGAAAACAGGGGGGTTTTATATCAGCAGGATCTATGTGAACGCTATTCAGGACGGGTCACACG
>non_terminators_355
CCATCGTCACGCCTTTTGTCTGCAGAAAATTAAGGCAGTACCTTAATTTAAGCGTCAGGTGGATGTTTTTGCTCTTATTT
>non_terminators_356
TTCAAGCCGGTGTTACATCGCTTTTTTGGTCAACTCGATAACGCGCAGCTGCGCGATCGCTTTGGCCAGTTCCGCAGACG
>non_terminators_357
GTTTTTCTGGTGATCGGTAAGCGAAATACCTGCGTCTTTCAGCAGTAAGGAGAGTTTGTTGAGCACGGTGATTACCTGTT
>non_terminators_358
ATCTCATTAGGATCGCGGACCGAAGTCAGGTTGTACGCTTTGTTCCATTTATGCAGCATATTCACGTAGGCAATAAGCTG
>non_terminators_359
GTTATGCGCTACGACGCAGCATACCCTGTTTTTTCAGCCACACCAGCAGAATGGAGATGGCCGCAGGCGTGACGCCAGAA
>non_terminators_360
TCCGCCACCCTAATTAGGGGCGTAGTTCAATTGGTAGAGCACCGGTCTCCAAAACCGGGTGTTGGGAGTTCGAGTCTCTC
>non_terminators_361
AGAATTCGGTGGAGCGGTAGTTCAGTCGGTTAGAATACCTGCCTGTCACGCAGGGGGTCGCGGGTTCGAGTCCCGTCCGT
>non_terminators_362
ACCCTCTCCGAAGTAAATCCTTCTACCGGCATCCTTGCCAGCCATTCATATTAATACACTTCATCCAGCACGTTAATTTT
>non_terminators_363
ATAAAAATCGGCCAAAAAATATCTTGTACTATTTACAAAACCTATGGTAACTCTTTAGGCATTCCTTCGAACAAGATGCA
>non_terminators_364
TCATACTGAAATTGAATTTTTTTCACTCACTATTTTATTTTTAAAAAACAACAATTTATATTGAAATTATTAAACGCATC
>non_terminators_365
TAAAAACATAACCGAGGAGCAGACAATGAATAACAGCACAAAATTCTGTTTCTCAAGATTCAGGACGGGGAACTAACTAT
>non_terminators_366
TCGAAACCCGGCTGAATGAGCTGGGCTACGATTGCCACGACGAAACCAATAACCCGGCGTTCAGGTTCTTTTTGGCGGGT
>non_terminators_367
TTTGTTCCACTATCGCAGCCATGGCACCGACTACGGGCGCGTACTGGCGGCGTTCGAACTTGGCGACCATGAACCGGATT
>non_terminators_368
CATCGCTTCATGCCCGCCAACCGTGGCGTAAATCATCGGGTTACTGATTTTATTGCGTCGAAACCACAGTTCAATGCGGC
>non_terminators_369
TCCCGTTTTATCTTAAATGCGAAGTGAACAGATTTCTGGCTCGTCACTCAATCCGTCTTGTCGTTTCAGTTCTGCGTACT
>non_terminators_370
CGGCGTGAGTCATGCTAACTTAGTGTTGACTTCGTATTAAACATACCTTATTAAGTTTGAATCTTGTAATTTCCAACGCT
>non_terminators_371
CAACATTAAGTTCGAGATTTACCCCAAGTTTAAGAACTCACACCACTATGAATCTTACCGAATTAAAGAATACGCCGGTT
>non_terminators_372
TGCCATCCTGAAGCAGCACGCAAAGAGTGGCGAAGATATCTTTGGTGATGGCGTACTGGAGATATTGCAGGATGGATTTG
>non_terminators_373
CCTACCTCGCCGGTCCTGATGACATCTACGTTTCCCCTAGCCAAATCCGCCGTTTCAACCTCCGCACTGGTGATACCATC
>non_terminators_374
CGCTGCTGAAAGTTAACGAAGTTAACTTCGACAAACCTGAAAACGCCCGCAACAAAATCCTCTTTGAGAACTTAACCCCG
>non_terminators_375
AACTGCTCGCGTACTGGATCTGGCATCACCTATCGGTCGTGGTCAGCGTGGTCTGATTGTGGCACCGCCGAAAGCCGGTA
>non_terminators_376
GTTTTGATGAACGGTTGAGTGGTTGGCAAATCTGGAATCCAGCATCCAGGATTACCCTCTCAGAGACTAAAAGCATTGCA
>non_terminators_377
TACAGCGGCTATGGCGAATCGCTCATCGACTATAACTTCAACCAGACCCGTGTCGGTGTGGGGGTTATGCTAAACGATTT
>non_terminators_378
AGGCAATCGGGGTGAATGTGGCGCAGGCGGAAGTGTTGAATCTGGAGTCCGGAGCTAAACAGGTTTTACAAGAAACCTTT
>non_terminators_379
TTCTTCTCACGCTTTTACGTTGGTAAAGGGCGAAATCGGGAAGAGGAAAACGACGCTGAAGCAGAAAGCGAAAAAACTGA
>non_terminators_380
GGATGTTGCTGACGCCGCCGGATGTCTTCTCGCAAACGCTGTTGGCGATCCCGATGTACTGTCTGTTTGAAATCGGTGTC
>non_terminators_381
TACAGGATGTTTGATATCGGCGTTAATTTGACCAGTTCGCAATTTGCGAAAGACCGTGATGATGTTGTAGCGTGCGCTTT
>non_terminators_382
TGGAATCAACACGGATTGTTCCGGCTAAAGGAAAAACAGGGTGTGTTGGCGGCCTGCAAGGATTGTAAGACCCGTTAAGG
>non_terminators_383
GATGAGGGTCAGGAGCGCCAGGAGGCGAAGACAGAGGATTGTCAGGAAGACAAACGTCCGGAGACGTAATTAAACGGAAA
>non_terminators_384
CTGTTAGATTCCGCCGCAAATCTATACTGAATAAAACGGCTAAAAGACGAACCATTATGAAACCATCATCTTCAAACTCA
>non_terminators_385
CCGCCAAGCGGATTTTTAATCTCATGTGCCAGGCCGCGCACTAAATCACGGGCAGCAACCTGCTGGGCGTGCTGTAGCTG
>non_terminators_386
GTTCGATAATCACTTTGGTATATTCGAGTAGTGATGGGTCAGGTAACGCTTTGCTGAGCAGCTGCGCCGCGCCACGTAAA
>non_terminators_387
TCCAGCAGGATCATGCCGTCCGGCATACGCTGGGCCGTCACAGAAAGGATATGCGAGCGCCCGTCGATGACCAGCGTCAC
>non_terminators_388
AAAGTTCATCGTTGAAGCTATTGAGTAGTAGCAACTCACGTTCCCAGTAGTAAACCCTGTTTTCCTTGCCATAGACACCA
>non_terminators_389
AACGCCGGAGCAGCAAGCGGTTTTAAACGAGAAACATCAACAACGAATGGAGCAGTTGCGTGACGTGACGCAATGGCAAA
>non_terminators_390
CCTCAATTTGCCTGCTGCTTAATGCATTGCAGATGATTTGCTTCCGTTATACTAGCGTCAGTTGATAGCGGGAGTATTTA
>non_terminators_391
ATCTACTGACGCTTAACCGTGCTTCAGCCGAGGAAATTCAGGATCATCAGTGTGAGATTTTGCGTTAAGGCGAAGAGTTA
>non_terminators_392
GCGGGAACATATGGGACGCTACGGGCTGGCGATGGTACGGCAGAGTGATAACTCATTTGTATTGCTGGCGACACAACGAA
>non_terminators_393
TAAGCCTGTTTAGCCGCTTCTGCAGCTTTAACGATTACTGCGAAGGCGTCAGCTTTCAGAGAAGCACCACCAACCAGCGC
>non_terminators_394
CACTTTAGTGACTTTGCCTGTTACCCAATCAGCCATGTTTTTCTCCTGTTTTGATTGACTTGCCTTATCTTCGTTCTCCG
>non_terminators_395
AGCTTGGTAAATTGCCCGGCGGTAAACGGAAGCACGGGGGCGTGAACGGTGAGACTAAACAGGGCGTCGGTCCAGTTCTG
>non_terminators_396
ATCAAATCAATCAGAGGATGTGCACCTGCATTTCCGGGTCTTTGCGATCCAGATAGTGGATGGACTGAATGCGGCGAATG
>non_terminators_397
GGCGAGGGGGAGGGTTTTAGGTCGTAAACTTTCCAGCCACGCCTGAGTTCGGCTAATTTGTTGTTCAGTCATAATACGCG
>non_terminators_398
ATTAGTGCCAGCAGGGCGACCAGCGGATCGAAGTGACCTTGCCACCATGCCAGCGCTGTCCCGACGATAATTGCAGCAAA
>non_terminators_399
ATGAAAATGATTGAACGCGATTATAGGATAAAACGGCTCAGATCTTCATCTGCCACCAACGCATCCAGATGTTTGCTCAC
>non_terminators_400
TTCTTCCCGGCAGTACTCTCCGTCATTATGGTGTTCTGGATTGGCGCGAAGATGCGTAACCGTAAGCAGGAAGTTGCTGA
>non_terminators_401
TGGCAGCTGCCTGTTTTATTCTCGGCGTACTGCTGTACAGCACGGTAGTTCGTGCGGAATATCCGGATATCGGCTCTAAC
>non_terminators_402
TCGCGGTCAGTAATACGCCGCACTCCATATGGTGCGTGTAGGGGAACTGATCAAACAGAGCCAGACGTTCGACCTTGTGC
>non_terminators_403
ACCCCATGCCGAACTCAGAAGTGAAACGCCGTAGCGCCGATGGTAGTGTGGGGTCTCCCCATGCGAGAGTAGGGAACTGC
>non_terminators_404
GATACAGATTAAATCAGAACGCAGAAGCGGTCTGATAAAACAGAATTTGCCTGGCGGCAGTAGCGCGGTGGTCCCACCTG
>non_terminators_405
TCGGTGAACGCTCTCCTGAGTAGGACAAATCCGCCGGGAGCGGATTTGAACGTTGCGAAGCAACGGCCCGGAGGGTGGCG
>non_terminators_406
CAAACTCTTCCTGTCGTCATATCTACAAGCCATCCCCCCACAGATACGGTAAACTAGCCTCGTTTTTGCATCAGGAAAGC
>non_terminators_407
GGTCGTGCGACCCCGGTAGAGCTGGACTTCAGCCAGGTTGAAAAAGCCTAACCCAGCGATCAAAAAAGCGGCGATTTAAT
>non_terminators_408
GTCCGTTCGCTGACTTCAACGGTGTTGTTGAAGAAGTGGATTACGAGAAATCTCGTCTGAAAGTGTCTGTTTCTATCTTC
>non_terminators_409
ATGGGCCTTGCCCGTAAAACGATTTTTTATATCACGGGGAGCCTCTCAGAGGCGTTATTACCCAACTTGAGGAATTTATA
>non_terminators_410
AAGACGCATCTGCCAGCCTGGCAGAACTGCTGAACGCAGGTCTGGGCGGTTCTGATAACGAGTAATCGTTAATCCGCAAA
>non_terminators_411
TACCGGTTACGCGTACCACCAGGATCGTATGCGTCGCCGTGCTGCGGGTGAAGCTCCGGCTGCACCGCAGGTGACTGCAG
>non_terminators_412
GGGGGAGTTTAGGGAAAGAGCATTTGTCAGAATATTTAAGGAATTTCTGAATACTCATAATCAATGTAGAGATGACTAAT
>non_terminators_413
TGAAAAACAGAAAGGTAAATCAGTGAAATTTTTCACCATTGCCTACAACTTATTGAGAAATAAGCAGCTTCCTCAGCCCT
>non_terminators_414
GCATTTTACTTTGTTGCGTTCAGGGCTTTCAGGGAAAAGAAAAAACTCCGTTTGCATGTAACTAGCGCTTATCCCATTTC
>non_terminators_415
TTATCTCTGGTATTCAGAACGCCATTACCGGACTTTGCCTTGACCTTGCGATAATCGCAGGTTGCGGGATGTCTGAATTT
>non_terminators_416
TTGCCGCAGCTAACGTACCGGCATTTGTTTCTGGCAAGGCACTGAAAGACGCAGTTAAGTAAGATTGCGTGGCAGTGAAC
>non_terminators_417
GGTTGGTTTCGGTACCTTCAAAGTGAACCACCGCGCTGAGCGTACTGGCCGCAACCCGCAGACCGGTAAAGAAATCAAAA
>non_terminators_418
GGCGTCGATCATTGATGCTGGCTGGCGCTCTGCTTCTCACTGCCTGTAGTCATAACTCTTCACTTCCTCCCTTTACCGCC
>non_terminators_419
GTGTCGCGCTTGCGGCAACCGGTGGCGGTGATGGTTCTAATACCGGGACCACCACAACCACGACCACCAGTACCCAGTAA
>non_terminators_420
AGCGGCAGGGTCGGCAGCAACGTCGGTTTCGGCGGGGAGTTCCTCCGCGACCAGCGTCAGCACCGTAAGCTCGGCGGTGG
>non_terminators_421
CCACACTCCGGTGTGGTTATTCTGCCCCTCTGGAGAAGAGTCGTGAAGCGACCTGCACTCATTCTTATCTGCCTGTTATT
>non_terminators_422
AGTGGGAAAACAAATAACGTAAAAATAATAAGCTCTATGATGGAAATATTAACCGGCGAACGATTCAGATTGCAGACGAA
>non_terminators_423
ATCTTAATTGTGATAATTATCCAAAATTGATAAAAACAATACTATTGCCGTGACTCAGAGCACGAAAGAGAATTATCGTA
>non_terminators_424
CACAAGTTGGGATAACGTAAGTTGAGGGTGCAGCGGCATAACATTGGCAGAACAACATCTTTAACCTTTCACACCACCTG
>non_terminators_425
GCCAGCGGTCGCATGTGTGTCGCCGGGTTAAATACGGCAAATGTACAACGTGTGGCAAAGGCGTTTGCTGCGGTGATGTA
>non_terminators_426
AGCGCGGCATGTTCAGTTATACCGGTTTAAGTGCCGCTCAGGTTGACCGACTACGTGAAGAATTTGGTGTCTATCTCATC
>non_terminators_427
AACTGTCGTCGCTTTCACTCTTTCTTTATAGATGATTTTTTTGATGCCATCGTTCTACGTGAGAGATAATAAACGTTGTT
>non_terminators_428
CTGCCTTTCGCGCAGTGATTGCCCGTTGCGTAACCCGGGCGACCGCTTAGGAGAAGAAGGTACCGGCGCACGCTTGCTGG
>non_terminators_429
CAATGGCGAGAAGAGTTGGATCGGCGCATTCATACCTTAGTGGCGCTGCGTGACGAACTGGACGGATGTATTGGTTGTGG
>non_terminators_430
CTTTGTCTTTCTCTCTATCCCGCTGGTACACAGGAGGGTTTCCCCCGACGTCAACACACCTCATTCGAGCACGTGGTGGA
>non_terminators_431
TGGATGCGTGGCTGGGCGCACAGTACGAAGGCGGTCGTCATCAACAACGCGTGGAGGCGATTACGGCAATAGAGCAGCGG
>non_terminators_432
ACTTTCGCGGCAGCATAACGACACCAACGTGCTGGCTTTTGGTTCACGAGTGGTTGGCCTCGAACTGGCAAAAATGATTG
>non_terminators_433
GTGGATAGAGTTTCTTTTTGAGGTTGGCTAATGAAACGCTTTCCGCTATTTCTTTTATTCACCCTGCTCACGCTGTCCAC
>non_terminators_434
GCGGGGTGGGGCCGCGCAAAAAGTATGACATTTTTGTTTGCAGCAATTTTTATGAAAACGTTGCCATACTCAAAAGGCCT
>non_terminators_435
TTTTACTAATAGTACAAATTTTTATAGTAATTTCTCATGTACATATTTTTTTACAGGATAAATAACAGGCAAAAAAAAGC
>non_terminators_436
TAGTGGTTACGCTTTCACGCACATAACGTGGTAAATACCGTCAATAATTTCAGTCCCTTCAGTTTCGTGTTCAAATCCAG
>non_terminators_437
CTTGAGTGTGCGGGTCATGGTGAGTTCGCAAATCAGGGAAAATACTGACTATTCACCAGCAAGCGTGAAATTACAATCGC
>non_terminators_438
GTGAGTTTGTCATGGGCCGAAATGCCGGTATAAATCAGGATTAACGTTAGCGTCAGTGCGCTGGTGTTAAGAATTAACGG
>non_terminators_439
AGGCGCTGGGCCGAAGAGGTTACTTAGTGCAGTTCGCGCACTGTTTGTTGACGATTTGCTGGAAGAAGTCGTTACCTTTG
>non_terminators_440
ATGAGTTCTACAACTAGCATATTAGCCTTCCTTGTTTTTTAACAAGTTGATATTAGATTGTTATTTTTAAGTTACTGCTC
>non_terminators_441
CCAGCACCCCCAATCCGCCTGCAAAACCAATACCTATTCCCCCCAATCTGGCGCCCAAGAAGATCGCCAGCAAAACTATG
>non_terminators_442
GTACTACCCTGTACGATTACTGTTCGCTTTCATCAGTATAGCGTTTTGCTTTGTAAGCCGGGTGCATCAGATTCTGTACG
>non_terminators_443
CTGCAACACCACGCGTGGCGTTGGTGAAGACATTTCTGATGGCGGTAACGCGATTTCTGGCGCAGCAACGAAAGCGCAGC
>non_terminators_444
ACCTAAAAGGAAGACGTTATGGTGAAGAAGACAATTGCAGCGATCTTTTCTGTTCTGGTGCTTTCAACAGTATTAACTGC
>non_terminators_445
TGCGATAGTCACAAAGGTAATAGTTGAAATTCCCCTGCCACCTGGCAAAATATCCGTTCAACCATCAGCTTTGCAGGACG
>non_terminators_446
CGCTGCGGCAACGAGAGGGAGCAGGCGCATAAATGTTTCCTTACTGGTTTTTTTCTAAGTGTAGATGACAGCAAGGAAAA
>non_terminators_447
TTGGCGTCGAAATTATTTACTACGGTCACGCCACGCGGCGGCGTAGGAGAACTGCAGGCAACGACCAGAAATGCAGCTGT
>non_terminators_448
TTACTGTAGAGCGTTAAGAATCTGCCAGGCGGCGTCGACTCTCGCTGGATTGGGATAGTTTTTGTTTGCCAGCATCACGA
>non_terminators_449
TTGTTGAGGGGCAGCAAATGTGGAGCAAGAGGCGGTAATTAATAAGGCGCAGAGCGTCGTTTTGAACATAGGGTCTGGTT
>non_terminators_450
TAAATTACCGCCACCGCCATACCCGGGATCTTTTGTTGCTCTATAAGCGGGGTAATTGTGCGATGCACAATATCGTTGAT
>non_terminators_451
GGCGATGCGTTAGATTGTAACGACACCAATCAGCGTGACAACTGTCAGGATAGCAGCCAGACCGTAGAAAACCCATTTGC
>non_terminators_452
AGATGACATTTTTGGTTGGCTGCAGAATATATTGCGCGGAAAAATTTAAAAACGGGAACGTTCCCGAAACGCAGCGAAGA
>non_terminators_453
TATTGCCGCGCCCGCCGACCAGTTCAATCAACCGATCGATATCCGTTTGGTTTATTTTGCTCATCATAAAGCCCCATGGC
>non_terminators_454
GTGGCGGGGATGATGATTTGTTGCGGTTCGCTGCGCCCGGTTACCTGCGCGATCAACTGGCAAGCCGCCTGGCGTCCAGC
>non_terminators_455
GTCATCGCGACTAAGGTCGTTTATGGAAATGATATGTTTCTGATATAGCGGATTAGCCATCTTTTATCTCCTGACGCCTG
>non_terminators_456
CTGGCAATGACTTTGTGCTTCAACAGCTCTGGTTGCGGGTTTGCTTTCAGTTTCGCCGCTGTCGCCAGCACCAGATTAAG
>non_terminators_457
GATCAACGGGAAGAAAAACGGCAGGCCAGCGTCTTTTTTCAGACGCGGTAAGACAAAATGTCGAACACACTGAACCATAC
>non_terminators_458
TTTAATCAATAAAGAAGAACAACCAGATAAAGGCTTCTTAGCCAGTATTTCACGGGGAGTTATGCCTTCTTTACCATTTC
>non_terminators_459
GCTTATCCACTGCTGAAAATATGGATGATTGACTGGCAGGCAAAAAATACGTATTTGCTGGGCGATTTGGATGACCTTCC
>non_terminators_460
TCACTGTGTTTTGATTACAGCGCGGCGATAACAGCCTGCTGTTCAATCAGTTTCGCTTTCGCTTCCGCATAGCCTTCCAG
>non_terminators_461
ATCTAACTGTTTGATATGTAAATTATTTCTATTGTAAATTAATTTCACATCACCTCCGCTATATGTAAAGCTAACGTTTC
>non_terminators_462
ATTGGGGCCAAACTGTCCATATCATAAATAAGTTACGTATTTTTTCTCAAGCATAAAAATATTAAAAAACGACAAAAAGC
>non_terminators_463
GATAACAATAGAATATTAAGCCAACAAATAAACTGAAAAAGTTTGTCCGCGATGCTTTCCTCTATGAGTCAAAATGGCCC
>non_terminators_464
ACTTTGCTGGTCTGTTCCCCTCACCCTAACCCTCTCCCCGGAGGGGCGAGGGGACTGTCCGGGCACATTTTTAGACTTTG
>non_terminators_465
CTGAAGCTAAAAACCTGCACGTTAGCCCTTTGTAGGCCAGATAAGACGCGTCAGCGTCGCATCTGGCATAAACAAAGCGC
>non_terminators_466
TTACGCTACCATGCTAATAATCAGCACAATAATCAGCCCAACCACGGAGTTGACCAGCTCCAGCAGACCCCAGGTTTTCA
>non_terminators_467
TCTAGTGTCAAAAAAATGCGATGTTGTTAGGAATTAGTTTATAAACAGACTTTTTTGATTACGGTCACTTCCCGTGTAAC
>non_terminators_468
CCTCACTAAACCGGGCCGTTTAGCCAACGTTTAAGCTTTTTGAGAAGCACAATGTAATGGCGTCGCCATATTGCTGCAAT
>non_terminators_469
GAGAGAGCCGCGTCAGCCGGGTAACAGCTAAAACGCGGCGTTTCGCGGTTCAGGAAATGAAGTTCAGCCCCTGTTTTAAC
>non_terminators_470
CTGTGTCGTGCTGTTTTGGTTGCCAAGTTCGCTGGCGGCGCTGGAGAGCGCATCTTTCCAGGACGCAGCATGCACCCCGG
>non_terminators_471
TTGTTCATGTTATCTGCGCTTAAGGCCTGGTTTCCGCTGCTAAGCAAGTTAGTTAATGACGCGAGCGACCAACCGCCTTC
>non_terminators_472
GATGTTTAACAGTTTTCATCATCATTACTCAAGGTGGAATTGTGTCGCAGTATACCGCCAGAAACGGGGATTAATACTCT
>non_terminators_473
CTTCAACGACATGATCAAAATCGCACTGGAATCCGTTCTGCTGGGCGATAAAGAGTAATTGTGTTTCGCTGCAAGGCGAT
>non_terminators_474
GCGAAAGCCCTGACCATCTGCACCGTATCTGACCACATCCGCACTCACGAGCAGACCACTGCCGCTGAGCGTCAGACTAC
>non_terminators_475
CTATTCATTTTTCTCTCCAGCTTGAATATTTTCGCTATACTTTTCAGTGAAATGTGTTAATAAATCTATTCAAGTATCTA
>non_terminators_476
AGCCTGAAAGCCGCGCCCGTCGAGCTGCGCCAGTGGCTGGAAGAGGTGTTGCTGAAAAGCGATTGATTTTGTAGGCCTGA
>non_terminators_477
TGTTGCGCGGCGAAATGAGCCAGCGTGAGTTAAAAAATGAACTCGGCGCAGGCATCGCGACGATTACGCGTGGATCTAAC
>non_terminators_478
CTTATCCGTCCTACAAATACCCGTAATTTCAATATGTTTGGTAGGCATGATAAGACGCGGCAGCGTCGCATCAGGCGCTT
>non_terminators_479
TCGACTGGTATGCGTTTTCACTGCCGAAAATGAAAGCCAGTAAAGAAGTTACAACGGACGATGAGTTACGTATCTGGAAA
>non_terminators_480
CTCTGCCGATAGCGCGCTGTTGTTGGGAACCAGTGTGCTGGTGGTGGCGCTGGCCGGCATGATGTTTGTGACCCGTAATA
>non_terminators_481
AAGCCGATTAATCTTCCAGATCACCGCAGAAGCGATAACCTTCACCGTGAATGGTGGCGATGATTTCCGGCGTATCCGGC
>non_terminators_482
ACATCCATGAAACGCATTAGCACCACCATTACCACCACCATCACCATTACCACAGGTAACGGTGCGGGCTGACGCGTACA
>non_terminators_483
AATTTTATTGACTTAGGTCACTAAATACTTTAACCAATATAGGCATAGCGCACAGACAGATAAAAATTACAGAGTACACA
>non_terminators_484
TAACGAGGTAACAACCATGCGAGTGTTGAAGTTCGGCGGTACATCAGTGGCAAATGCAGAACGTTTTCTGCGTGTTGCCG
>non_terminators_485
CAGTAGATAAACTGGCGGAAGGTATCCGTAAGTTTGCTATTGACCAGGAAAAACTGGAAAAAATGATCGGCGATCTGCTG
>non_terminators_486
TTACACCGGCGAAGTGAAAGCGCGTCCGGCGCGTATCACTGAGTCCGAGTTCCTGTGGCAGCACAACCAGGATCCAATGG
>non_terminators_487
AGCCTGTCTGTCACTCCCTTCGCAGTGTATCATTCTGTTTAACGAGACTGTTTAAACGGAAAAATCTTGATGAATACTTT
>non_terminators_488
TCAGATAGTACAACGGCATGTCTCTTTTGACTATCTGGCAACCGGCAGTGTGTTCTCTCACGCATCACAAAAGCAGCAGG
>non_terminators_489
GGGGAGTCTGGAGATTGAGTAGATATTCTTGTTCAGAATGTATCAGCCGATGGTTCTACGATTCTTAAGCCACGAAGAGT
>non_terminators_490
AAGCTTCAGCAAATTGGCGATTAAGCCAGTTTGTTGATCTGTGCAGTCAGGTTAGCCTTATGACGTGCAGCTTTGTTTTT
>non_terminators_491
CGTGAAGAAAACATTGTTTTCGAAGTGCCGAAAGAGCTGCGTGTCGATATTCGTGAAGTCGATTAAGTCATTAGCAGCCT
>non_terminators_492
CGGCTCCGGATATTCTGGTGCAGAATGTGGTGGCACGTTTGCAGCAGCTGGGCGGTGGTGAAGCCATTCCGCTGGAAGGC
>non_terminators_493
AACATGCGTTTACCTATCTTCCTCGATACTGACCCCGGCATTGACGATGCCGTCGCCATTGCCGCCGCGATTTTTGCACC
>non_terminators_494
TTGATATGCGAGATGTACTTGATCTCAATAATTTGTAACCACAAAATATTTGTTATGGTGCAAAAATAACACATTTAATT
>non_terminators_495
TAAGGCGTCCAGCCGTATGACATTTGCTAACGGCGCGGTAAGATCGGCTTTGTGGTTGAGTGGTAAGGAAAGCGGTCTTT
>non_terminators_496
GTTATGTTTTTAAATTGTCTATAAGTGCCAAAAATTACATGTTTTGTCTTCTGTTTTTGTTGTTTTAATGTAAATTTTGA
>non_terminators_497
CAGAAGGAGACTTCTGTCCCTTGCGGGGTGTCCCGCCAGTGTCGGGTTAAGATAAAACCTGCCTGCGCCACGCTGAAAAT
>non_terminators_498
GAACCTGATCGGCGGGAATAAACGCCACGGACTCTTGCGGTGCAAGCGTAACCTGCAACGGCCCGTTGTCCGTCGCCAGC
>non_terminators_499
TTGGCTGTGGTTTTATACAGTCATTACTGCCCGTAATATGCCTTCGCGCCATGCTTACGCAGATAGTGTTTATCCAGCAG
>non_terminators_500
CACCGTCGCGCAATGTGGTATCGAAAATAATGACTTGCTGGCTCATGGTTTGGGTCCTTGTCTCTTTTAGAGCGCCTCGC
>non_terminators_501
CACGTCAACACCCATACGCTCAAGGGCCAGCGCAATTTGCAGTTTTTCTTTCACACTCAAGCTTGCCTGTAACGCCTGTT
>non_terminators_502
GTGCTGGCTTAATGCTGGATGCCGCTCACTCGTCTACCGCGCAAAGAAGATGCGTTTAGTAGTAGTAGACCGATAAAGCG
>non_terminators_503
GACCTTCCAGGACGACGCAGAACTGCCGTTGGCCTTCAAAGCGCCTTCAGCTGTACTGGCATAACGACATTTATACTGTC
>non_terminators_504
ACCGCTTATAAATCCGGTCATGCACTGAATAACAAACTGCTGCAGGCTGTCCTGGCGAAACAGGAAGCCTGGGAATATGT
>non_terminators_505
AATTTTATAAGAGCTATAAAAAACGGTGCGAACGCTGTTTTCTTAAGCACTTTTCCGCACAACTTATCTTCATTCGTGCT
>non_terminators_506
AGCGGTTTCAATGGCGAAGAAAACCTCGTTCGTGGTCGTGGTGGTGATTGCACTACTGACGATTTACGGGGCGTTGGTGT
>non_terminators_507
CAGTATCAGGTGTTAACGCGTCTGGCGCAGTTCTCTCTGGCGCGTGAACCGCATGTCGATAAGGTGGAGACGCCGAAGGC
>non_terminators_508
TAATGCGCTTTTACGGCTTTGGCGGTTTTCTCTTTAAACAGATAGCCGATACCTAACACGATCAGCCATACCGGGATCAG
>non_terminators_509
CCACCGCGTGATCGACGGTGCTGATGGTGCCCGTTTCATTACCATCATTAACAACACGCTGTCTGACATTCGCCGTCTGG
>non_terminators_510
TCCAAGTCCGCGATGGAGCCGGTGTGGAATGGTAAAGAGTTCGTGCCGCGTCTGATGCTGCCGATTTCTCTCTCCTTCGA
>non_terminators_511
CATGAATGTATTGAGGTTATTAGCGAATAGACAAATCGGTTGCCGTTTGTTGTTTAAAAATTGTTAACAATTTTGTAAAA
>non_terminators_512
GGCAGAAGTGTTCGAAGGTAGCATTACCGACCTGCCGAACCCGAAAGCGAAGAAGAAGTAATTTTTCGTTTGCCGGAACA
>non_terminators_513
ATCGAAATGGGTTGTGATGCTGAAGACATCGCACTGACCATCCACGCGCACCCGACTCTGCACGAGTCTGTGGGCCTGGC
>non_terminators_514
ATTTACCTTTCCAGTCTTCTTGCTCCACGTTCAGAGAGACGTTCGCATACTGCTGACCGTTGCTCGTTATTCAGCCTGAC
>non_terminators_515
CTTTCTCAGTACACCGAGAAAGCCGATGGGGTGATTTTCCAGACTGCGGTTTAAAAAGTCAGCGCACGCGCTGCGCATAA
>non_terminators_516
CGCCGGAAGAGTACCAGACCTACGTGGCGCAGGTAGATAAAACAGCCGTTGATACTTACCGTTATCTGAACTTCAACCAG
>non_terminators_517
TTCTAAACCATCGCCGTTCCGCTGTTTTTCTCCGGTAAGGCTGCGATAATTACATCAATGGCGCAATGCGATTTCGGTGC
>non_terminators_518
CGACGAAGAAAGCCTGTCGCTATGCGGCGTTGAGGATTTTCTGCAGGTCGTGGCGGCTTACCGCAATTTCGTGCAGCAGA
>non_terminators_519
ATGGACGGTGAAGAGGTGATGGTTCGCGCCAATCAACTGGAATTCGCTGGCGATGAAATGGAAGAGGGGATGAACTACTA
>non_terminators_520
AGCTGGCATATTGCGCCCGTAATAAATCTCGCGCATTTCTTTCCACAGCGCAGCGGTAATTTCCTGGCGCTCGCTGTCGG
>non_terminators_521
ACGCTTATCAGGCCTACGCTAGCTGTGCAATCCATTGATTTTGCACAATTTTGTAGGCTGGATAAGGCGTTCACGCCGCA
>non_terminators_522
TAAAAAGACCGTATTCGGAAATATGCCCGGATCTCTCCGGGCATTAAACTGATGACAAACGCAAATCTGCCTGATGCGCT
>non_terminators_523
AGCAAGTCTTACTTCACATCATCCGGCAGCGCATAAGCCACAATATAGTCGCCCATCTTCGTACCAAATGAACCGTGACC
>non_terminators_524
TATAACCGAAACCTGAGCTCGTGGCTATCGTCGCGGCAGTAGCCTGCAAAAATCGGCGGCGTGAAATCATCGCTCATCCC
>non_terminators_525
TTTGAATGGTGCTGCGTTGTCTTTAAAAAAGGCGAGGCGGTGACGGATTAATTCAAACCAGCCTGGCTCACAGTAATGCA
>non_terminators_526
TTTAGTCGATGGTACGCAGCAGTTCGTTAATGCCGACTTTGCCGCGAGTTTTCGCGTCAACTTTCTTAACGATAACCGCA
>non_terminators_527
TTCGAAGTGGGTGAAGGCATCGAGAAAGTTGAGACTGACTTTGCAGCAGAAGTTGCTGCGATGTCCAAGCAGTCTTAATT
>non_terminators_528
AGCCGTTCGTTATGGAACCAAGCAAAACTGTTGGTCAGCTGCTGAAAGAGCATAACGCTGAAGTGACTGGCTTCATCCGC
>non_terminators_529
CCCATCTTGTAAATTCAGCTAACCCTTGTGGGGCTGCGCTGAAAAGCGACGTACAATGTCGCTAGTATTAATTCATTTCA
>non_terminators_530
CAGAAACTGACTGATGCTGCAATCAAGAAAATTGAAGCGGCGCTGGCAGACAAAGAAGCAGAACTGATGCAGTTCTGATT
>non_terminators_531
ACGCGAACGACAAAGTGAAAGCACTGTTGAAAGATAAAGAGATCAGCGAAGACGACGATCGCCGTTCTCAGGACGATGTA
>non_terminators_532
TCTGGATGTTTCATGAAGCAACTCACCATTCTGGGCTCGACCGGCTCGATTGGTTGCAGCACGCTGGACGTGGTGCGCCA
>non_terminators_533
ATATCAACGGTACAAGCCGAAAGTAAAAGAAAGCTGGGGAGAAACAGGCGGCAGTACGCCTTTGGTTTATCCATTTTATA
>non_terminators_534
AAGAGCTTTGATGCTGGAATTTGACAGCCCATGTTTTTGCCTCGGCATCTACTGCTGTGGCTGATGGGTCTGGCTGGCTG
>non_terminators_535
CTTTAATCTGTTTCACCAGATATTCGACGATGTCACCAGTCTTAATTAACTGTTTCTCGCCGTTGCGACGATATTTATAT
>non_terminators_536
GTTGTTGATATCCCGCAAGATACCTGGATTGAACAGCCGTGGGATATGGGCGTCGTATTCGTCCCGCCAATCTCCGGTCG
>non_terminators_537
CGATTCGTGAAATGTATCCAAAAGCGCACTTTGTCACCATCTTCGCAAAACCGGCTGGTCGTCCGCTGGTTGATGACTAT
>non_terminators_538
GGGTTACAATAGTTTCCAGTAAGTATTCTGGAGGCTGCATCCATGACACAGGCAAACCTGAGCGAAACCCTGTTCAAACC
>non_terminators_539
CTTCATCAGCATGTCAGCGAACGTCGCAGTGTCGCCATCAGTCTGTTGCTGATTGCCGTCGGTGCATTGATGCGTGAGCT
>non_terminators_540
GAATGAGCTTTAGCGTGGCTGCCCTGTTGACCGCTCTGCCGGTGGTTACCATGGGCGGGCTGGCGCTGGCCGGAAGCTGG
>non_terminators_541
GTGGGGATCGGCATCATTCAGGCGGTGATGCCTTCGGTGATTAAACGGCGGTTTCAGCAGCGCACGCCACTGGTGATGGG
>non_terminators_542
CTGGGCATTTCATGCGCTGTGCGTCGTTGGGCTGATGATCATAACCCTGCGTTTTGCACCAGTACGTTTTCCGCAGCTGT
>non_terminators_543
GGAATCGGTTTTATCATCGCCGGGCTTGCCCCGTGGTTTTCTGGCGTGCTGCGTAGTATCAGCGGCAATTACCTGATGGA
>non_terminators_544
ATTTAAACTGACGATTCAACTTTATAATCTTTGAAATAATAGTGCTTATCCCGGTCGTTTATTTCGCGAATAACCCGACA
>non_terminators_545
TTTCGAGGGCGTCATAATGAGCGTCTAAATCGTACCAGGAGTCACGCAGGGCATCCAGACGTGGGCGGCGGCTTGCCATG
>non_terminators_546
CGGTATGGATGAACTAACGTTTTATAACGCCTTGCGTGACGCCTGCGCCATCATCCGCGGATAAAACTGCCAGAAGCGGG
>non_terminators_547
GTGGCGGTGAGTCCGGCAAAATCGTCATCACTTGCTCGCGGGCATAACAGACAAATTCCTGTAGCGGAAAGTCCGGCGAC
>non_terminators_548
TGTGGAAGTACGTCATGCTGATCGTGGTGATTGTCATCGGTCTGCTGTATGCGCTTCCCAACCTGTTTGGTGAGGATCCG
>non_terminators_549
CGTCCTGCCGAAAGGCACCATGAAGGCGCTGTAATTAAAATTTTTCCCTAAGGGAATTGCCGTGTTAAACCGTTATCCTT
>non_terminators_550
ATCCAGGTCCAGAAAACGTTACAAGAAGAAAAAATAACTGCTAAGTCTGTGGCACTGGAAGAGGGCGCTATTCTTGCGCG
>non_terminators_551
GCAATATATTGAATTTACGTGCTTTTGTTGGCCGGACAAAGCGTTTACGCCGCATCCGGCATGAACAAAGCACACGTTGT
>non_terminators_552
AAAGCGATGATGAACAAGAAGAAGTGATTAAAACGTAAAATTGCCTGATGCGCTACGCTTATCAGGCCTACGTTATTTCA
>non_terminators_553
AAGTTGTAACCTACTACCAGGTAACCACCCCAGCCGGTAGAGCGAACGTTGAAGTTGCCGTTGCCGAAGTTCAGTTCTGC
>non_terminators_554
GTAGCCCGGAAGCAAAACCCAGGATCAGCAATATGGCTGAACGCGGCTGTTGAAAAATACGTAAATATTGACTGGACATG
>non_terminators_555
AGAGAAGAAACCAATGGTTTTGAGATCGATATTCTCGACCGTCATCCAGGCCTGTAAGGTACCGGATGTCAGGGCGAGCG
>non_terminators_556
AATTAACGCGCGTTCTGCTTGATGAATTCGTGGATGCTGGTGTCCTGAGACATATCAGCGATGGTATCGGTCAGCACACT
>non_terminators_557
TCTCCTCCCTGTCGTGGAGCAGGAAGCATCGCGTAAAAACGCATTTGCAACTGTCGGCGCTTTTCCAGTATGTTGCTAAA
>non_terminators_558
TCTCTACTACCGTTCATGCGCTGGCTCTGCATACTTACACTATTAAGGAGTGGGAAGGGTTGCAGGACACCGTCTTTGCC
>non_terminators_559
GATTTTGCGCTTTTTGCCCAGCATTCAGACGAAAATTGCCCGGGAATTGTGAAAAAATACGCGACAGCGCGCAATAACCG
>non_terminators_560
CAAAGCAAACCGTTGCTGATTTATGGCAAGCCGGAAGCGCAACAGGCATCTGGTGAATAATTAACCATTCCCATACAATT
