# Supplementary material for: iterb-PPse: Identification of transcriptional terminators in bacterial by incorporating nucleotide properties into PseKNC
Source: PLoS One. 2020 May 15;15(5):e0228479. doi: 10.1371/journal.pone.0228479 (PMC7228126; doi:10.1371/journal.pone.0228479)
Supplement: S3 Table — (CSV) [file pone.0228479.s003.csv]

S3 Table. Dataset with 425 terminator sequences of B. subtilis.
>dependent_data2_1
ACACTGCTGCCGACCCGTCGGCAGCTTTTCTATTCGGTAT
>dependent_data2_2
AAAAAGCCTTATTTCCAATAAGAAATAAGGCTTTTTTCTGAACAAG
>dependent_data2_3
AAAAAGCGCAGCTGAAATAGCTGCGCTTTTTTGTGTCATAA
>dependent_data2_4
CATTTGACAGGGTCTCTGACTCTGTCTATTTTTTTTATACTGA
>dependent_data2_5
AAAAAGTGAATCTCAGTCGAGATTCACTTTTTCTTTAAAATA
>dependent_data2_6
AAAAAGACGTTTCGATAATTTGGAAACGTCTTTTTTTCATGGGGG
>dependent_data2_7
TCAGACTCACCTAATATTAGGTGAGTTTTTTGTTATGTAA
>dependent_data2_8
TCATAGACCTGAAAAGGTCTTTTTTTGTACTCTT
>dependent_data2_9
AAAAACGTTCTTGTTATGACACAAGAACGTTTTTTTATTGCTTA
>dependent_data2_10
CAAAAGGTGTTTCACGTGTAACAATTCGTCGAACACCTTTTGTGTTTCGACA
>dependent_data2_11
GTATTCAGAGGGTTTTGCGCCCTCTGTTTTTTTCGTTATAA
>dependent_data2_12
ATAAAGCCCTTTTCTAAAAGGGCTTTTTGTTTTGCGCA
>dependent_data2_13
GAAAACCTGCATAGGAGAGCTATGCGGGTTTTTTATTTTACAT
>dependent_data2_14
AACGGGCAGTGAACCTTTTGTTTACTGCTTTTTGTTTTGCCCT
>dependent_data2_15
GTGACCCGGGGGACGTGCTGTTCCCTGGTTTTTTTATTTTGGA
>dependent_data2_16
AGCAAGGACTGCTGAAAGGGCTGACATAAGCCTTTTGCCGGCGGTCCTTTTTTAATTCTGAT
>dependent_data2_17
GTAAAGAACAGCTCTCCTTGGGACGCTGTTCTTTTTCATGCGTGCC
>dependent_data2_18
ATGAAGCATCCGTTCATCCCGACGGATGCTTTTTTATTATCCTC
>dependent_data2_19
AAAAACTGCCGGCTGACGCTGGCAGTTTTTTTATGTAAAT
>dependent_data2_20
CAAAACTCCCGGTTCGCCGGGAGTTTTTTTATATTTCG
>dependent_data2_21
AAAAAGAGCGGTATCCTCCATAGGGAAAGGATGCCGCTCTTTTTAAATCCCTTA
>dependent_data2_22
TAAAACCTTATGAATACGGGTATATTAATGTTGGTTTTTGTTTATTCTG
>dependent_data2_23
GGAGACCCTCCGGAGTAATGGAGGGTTTTCTTGTGGTTCT
>dependent_data2_24
GAGAAGAGTAAAGCGCGTTAGCCGCTTTGCTCTTTTTTTGCGGGCTG
>dependent_data2_25
GTGAAGCCGACAATTTTCAGGATTCAATGATCTAACATAATCATTGAAATTTTGAAGTTGTCGGCTTTTTTGTTGGAAAA
>dependent_data2_26
TCTAACATCCGCTCGTTATACAAGCGGGTGTTTTTTTTAGCGTAG
>dependent_data2_27
TTAGGTAAGCTGTTCATGTAGGACAGCTTATTTTTTATGAGAATC
>dependent_data2_28
ATTTAGAGCCCTGCCGTGCAGGGCTCTTTTATTTAGGATGT
>dependent_data2_29
GATCCTGTTCATTCTGGGCATACTTAATTTCTTTTTCT
>dependent_data2_30
AAAAAGCTCTCTTCCTTTATCGAAGAGAGCTTTTTGATTACTTCT
>dependent_data2_31
AAAAAGCTCTCTTCGATAAAGGAAGAGAGCTTTTTAATTTAACTT
>dependent_data2_32
GAAAACCTTGCGATAGTTGTCGCAAGGTTTTTTGCTTTTAAT
>dependent_data2_33
AAAAACCTTGCGACAACTATCGCAAGGTTTTCTTCTATATTT
>dependent_data2_34
AAAAAGAGGAGCTTGCATAAACGCAGCGCCTCTTTTTTTGAAGAAAG
>dependent_data2_35
AAAAAGAACCTGCCCGGAGGCAGGTTCTTTTTATTTTGAATG
>dependent_data2_36
CAGGACACCGTTCAAATTGAACGGTGTTTTTCTTTGAAAAG
>dependent_data2_37
AAGAGCACTGAGTCATTCTGCGAAATGGCTCGGTGTTTTTGCTTCTTTTT
>dependent_data2_38
AAAAAGCCCCTGAACACTAGTCAGGGGCTTTTCATATTAATGA
>dependent_data2_39
GAAAAGCCCCTGACTAGTGTTCAGGGGCTTTTTCATGTTTACT
>dependent_data2_40
CAAAACCTTGAAGAATGCTATTCTTCAAGGTTATTCTGCTTTCAG
>dependent_data2_41
AAAAACCTTGAAAAGCCTGGCTTTTCAAGGTTTTTTCCATTATGA
>dependent_data2_42
CGAAAGGAGAAATACACTTTCTCCTTTTTGTATATCCTG
>dependent_data2_43
GGAAATAGCCGTCATGGCTATTTCCTTTTGGTGTT
>dependent_data2_44
GGAAATAGCCATGACGGCTATTTCCTTTTTTATTT
>dependent_data2_45
AAAAGGACCTTTCTTCACTTTAAATGAAGAAAGGTCTTTTTATATAATAAA
>dependent_data2_46
AAATGGCAGAGAACTACAGGTTCTCTGCTTTTTTTGTGCTGTT
>dependent_data2_47
AAAAAGCAGCCTGTGTCAGGCTGCTTTTTTTGCGTTAAG
>dependent_data2_48
AAAAAGCAGCCTGACACAGGCTGCTTTTTTGATTACTTC
>dependent_data2_49
TTGCTGCCCGCCGGCTTGTACGGCGGGCTTTTGAGTTATTCAT
>dependent_data2_50
CGAAAGAAACCATCAATGATGGTTTCTTTTTTGTTCATAAA
>dependent_data2_51
AAAAAGCAGTACATGCCCAGCATGTACTGCTTTTTTTATGTTAAT
>dependent_data2_52
AAAAAGCAGTACATGCTGGGCATGTACTGCTTTTTTCTATTACAC
>dependent_data2_53
CAAAAGCCCGCTCCGAGAGCGGGCTTTCTTCAACTTATT
>dependent_data2_54
AAAAAGCCGTGCGCAGCGCACGGCTTTTTTTATCGTTTT
>dependent_data2_55
AAAAGCCGCCGCATATCATCAGGCGGTTTTTTTCTGCAAAC
>dependent_data2_56
AAGGGCTGCTTGCCATCAGGTGTGAAGGAGTTTTTTCTCTGCATG
>dependent_data2_57
GCAAGCAGCCCTTTTCCTCAAGGGCTGTTTTATTTATGCACC
>dependent_data2_58
AGAAAGAGCGAATAATGGTTCGCTCTTTTTATTTTTATGC
>dependent_data2_59
AAGAGTCCCTGAGAGTTATTCTCTCAGGGGTTTTTCATTACACAG
>dependent_data2_60
CACAACCGGCCTGAAGATCAGGCCGGTTTTATTTTTTCTAA
>dependent_data2_61
TGTAAGACGCTCTTCGCAAGGGTGTCTTTTTTTGCCTTTTT
>dependent_data2_62
TAAAAGGATCAGCACTGTCAATGCTGATCCTTTTTAAATTTGAGT
>dependent_data2_63
AAAAAGGATCAGCATTGACAGTGCTGATCCTTTTATATTGAATGG
>dependent_data2_64
TAAAACAAAGCCGCCTTGGCTTTGTTTTTTTATTTTCTC
>dependent_data2_65
CAAAATCCTAAAACGATATTCGTTTTAGGATTTTGTGATTTTCAG
>dependent_data2_66
AAAAACAGCCCGCAGATCAACATCCGCGGGCTGTTTCTGATTATAAGA
>dependent_data2_67
ACAAGCCCCTTCTCATTAGCGAGAAGGGGTTTTTCTTTTCAAAA
>dependent_data2_68
ATAAATAGCGGGCGGCAGCGCCCGCTATTTTTTTATATCACC
>dependent_data2_69
AAAAAGAGCCCCGCTATTTAGCGGAGGCTCTTTTTGGTTTTACTT
>dependent_data2_70
TATTCGGCCTGTCGGATTTTCCGGCAGGCCTTTCATTTACCCGGT
>dependent_data2_71
ATCAATCCCCTGTAACGGGGATTTTTTTATGTCCGT
>dependent_data2_72
CCTGAGAGCTGCCGGATTTTCCGGCAGCTCTTTTTGTGTTCCGGC
>dependent_data2_73
AAAAAGCGACCCAGACATGACATCTGGATCGCTTTCTTTATTAGGCA
>dependent_data2_74
GAAAAGGCTCCTGAAACCAGGAGCCTTTTTATTTTTAAAA
>dependent_data2_75
GACCACCCGTGACACAATGTCACGGGCTTTTTTTACTATCTC
>dependent_data2_76
TCTGATGAATCAGGCCGGTGGCAGATGGCTGCCCCGGTCTGTCCATTTCCTTACGAAAAT
>dependent_data2_77
TGAAACGGTGCGGAGCCGGCTTTCCGCCCCGTTTTTTATGATAGAA
>dependent_data2_78
AAAAAAACCCTTCACAACATTTTGTGAGGGGTTCTATTTTGTGTCGTAATC
>dependent_data2_79
AAAAAGAGAGTCCTAAGATGGACTCTCTTTTTAGTTTGGCAG
>dependent_data2_80
CAAAAACGGCGGTATAAATATTAAAAGCGCCTGAGCCGTCATTTTCTTTTTTGCGC
>dependent_data2_81
CATGGCACACGTCAAAAATTTGGCGTGTGTTTTTCTGTGGATGG
>dependent_data2_82
ACAAACCGCCCGGCGTACGCCGGACGGTTTTTTTATTGCAAA
>dependent_data2_83
AAAAAACAGGGGCCCTAAGAGCCCTTGTTTTTTTTTTTTTTTT
>dependent_data2_84
AAAAAGCGATCCGGCACATCAGCTGGATCGCTTTTTTTTGGAATCT
>dependent_data2_85
GACAAGCCCAAAACATGATGTTTTGGGCTTTGATTATGCCTTC
>dependent_data2_86
AAGAACGGCCCATCCATGGGCCGTTTTTTTAATTGTTT
>dependent_data2_87
AAAAAGAAGCTGGACATCCGGCTTCTTTTTTTTGCGGTTG
>dependent_data2_88
AAAAATAGAGTCCCTCTTATGGACTCTATTTTTCTTGGACAAA
>dependent_data2_89
ATCAAGAACTCCCGTACAAGGTACGGGAGTTCTTTTTCTTATTTGTT
>dependent_data2_90
AGTATCGGAGCTGGATAAAACCAGCTCCGTTTTTTATCTTTAAT
>dependent_data2_91
GGAAAGGCCAACTGAAGTCGCAGTTGGCCTTTCGTTTCTTATTA
>dependent_data2_92
GAAAAGTCCGGAGTGATCAGCACTCGGGACTTTTTTATTTAGGAG
>dependent_data2_93
AAGAATCCGCACCCGAGTGCGGATTCTTTTTGGTTTCA
>dependent_data2_94
GAAAACCCGCAGAATAGCTGCGGGTTTTTTGTTATCAAA
>dependent_data2_95
AAAAAGAGCCTTGAGCGGGCGCATTGCCTTCGCTCAAGGCTCTTTTTTTGGTTATAC
>dependent_data2_96
AAAACCCCCTGCCGCCTGGCAGGGGTTTTTTCAGCTATGC
>dependent_data2_97
AAAAACCCCTGCCAGGCGGCAGGGGGTTTTTTAATCCAGCT
>dependent_data2_98
GAAAATACCGTCAGCTGCTAATCAGGCTGACGGTATTTCTTTCATAAGAA
>dependent_data2_99
TTTCAGCCGGCGGTGCCTCACCCGCCGGCTTTTTCCTTTTTTTA
>dependent_data2_100
TAAGAGACCGGGGACAAACATCCCCGGTCTTTTTCTTATCCTGC
>dependent_data2_101
AAAAAGCGTGGCCGCAGCAGGCCGCGCTTTTTTTCACATAAT
>dependent_data2_102
TGAAAGACGGGTGCTGTATGCTGCTCGTCTTTTTTATTGTTTTT
>dependent_data2_103
AAAAACCCGCCTGCTAAAGGGCGGGTTTTTTACTGCCATT
>dependent_data2_104
AAGAAGGGCGAAGAGCCCTTTTTTTGTTGTAAA
>dependent_data2_105
CAAAAGGAGGGCAAAAAGCCCTCCCGTTTTCATCTTCATTC
>dependent_data2_106
AAACGGGAGGGCTTTTTGCCCTCCTTTTGTGTTTCGATG
>dependent_data2_107
TTCAGCTTGTAGAAAAAACAATGTTTTTTCTACAAGATTTTATTTTAAATGC
>dependent_data2_108
CAAAAGGCCAATGTCGGCCTTTTGGTTTTTTTGC
>dependent_data2_109
AAAAACACAAAGGGTGCTAACCTTTGTGTTTTTTAATTAATTA
>dependent_data2_110
AAAAAGGCAGACGCGGTCTGCCTTTTTTTATTTTCAC
>dependent_data2_111
TAAAATCCCGACATCCCGGGATTTTTTTCATGCCGA
>dependent_data2_112
TTTGACACCCGCACCACGCGGGTGTTTTTTATTGTTTTC
>dependent_data2_113
TCAGCGGCGATGCCGATCACGGACGCTACTTTTTTGAGCTTGTC
>dependent_data2_114
AAAAAGCCGCGCATATCAACGTGCGCGGCTTTGCCATATTTAAG
>dependent_data2_115
AAAAAGCGGAGAGGGCAACCTCTCCGCTTTTTCTTATTTATC
>dependent_data2_116
AAAAAGCGGAGAGGTTGCCCTCTCCGCTTTTTTATTTGACAG
>dependent_data2_117
ATACATGGCTTTCGGGTCGATTTTTGAGTGTAAAA
>dependent_data2_118
AAGAAAGCTGCTCGCATAGCGAGCAGCTCTTTTTTATGCCTGAT
>dependent_data2_119
AAAAACGGACGCTCTTGGGCGTCCGTTTTTTTGTTGCTTA
>dependent_data2_120
TAAAAGCCTCCTGACATGATGTCGGGAGGCTTTTTGATTAAGAAG
>dependent_data2_121
AAAAAGCCTCCCGACATCATGTCAGGAGGCTTTTATGCTAATGGT
>dependent_data2_122
AAAAACTGATTCCAACTCGGAATCAGTTTTTTTGTTTATTG
>dependent_data2_123
AAAAACTGATTCCGAGTTGGAATCAGTTTTTTATTTATCTT
>dependent_data2_124
TAAAACCGCGTGCCCGCCGCGGTTTTTTTATTGGCAT
>dependent_data2_125
AAAGACCTCTCCTTAAACGGAGAGGCTTTTCTTTATTTTAT
>dependent_data2_126
GAAAAGCCTCTCCGTTTAAGGAGAGGTCTTTCTCTTTTACAAA
>dependent_data2_127
AATGAGGACAGCGAGCAGCTGTTCTTTTTTGTTGTAAGC
>dependent_data2_128
AATAAGACCTGGATTTCGGTAAAATAAACAATTCCGATTTCCGGGTCTTTTTCGTGCGCAGC
>dependent_data2_129
AATAAACCTGGATTTTCGGTAAATCCGGGTCTTTTTTGTACGCAGC
>dependent_data2_130
TCAAAGGCCGGGTGATATCCGGTCTTTTTTTTGCATGCT
>dependent_data2_131
AAAAATGGCCCGCTTCATAAGCAGGCCATTTTGTTATCCGCGC
>dependent_data2_132
CAAAATGGCCTGCTTATGAAGCGGGCCATTTTTGTTTAATCCT
>dependent_data2_133
GACTGCCCTCCTTTTCGGGAGGGTTTTCGTTTGCCGTC
>dependent_data2_134
AAATAGACCTTTGTCCTGCACAGAGGTCTTTTTTTGTTACAGT
>dependent_data2_135
TGCAATCCCCTTGCCGAAATAACGGCAGGGGGATTTTTTATTTTTGTC
>dependent_data2_136
GAAAAGGCCTTTTACAGGCCTTTTTTTCATGCCCT
>dependent_data2_137
AAAAACATCTGCCTAAACGGCAGATGTTTTTTAGGCTCGGA
>dependent_data2_138
AACAACCTGCTGTCTCCGTTACAGTGGGTTTTTTCGTCTGAGA
>dependent_data2_139
AACAAGCGGCAGGAGGGCTCCTGCCGCGTTTCTTTACTTCTCA
>dependent_data2_140
GAAACGCGGCAGGAGCCCTCCTGCCGCTTGTTTTTCACCCTG
>dependent_data2_141
TTCAGGAACGGGAATGCGTTCGATTTGTTCTTGTAAAG
>dependent_data2_142
AGTAAGTCTGTCATCCGCAAACTGCGGGAGCAGGCTTTTTTTATTTGACA
>dependent_data2_143
AAAAAGACTCCGTCTAATAAGACGGAGTCTTTTTTTATTTCGTT
>dependent_data2_144
AAAAAGACTCCGTCTTATTAGACGGAGTCTTTTTTGCTTTTGCC
>dependent_data2_145
TTACACCCATTTTCTTAAAAAAGAAAATGGGTTTTTTTGATAATGA
>dependent_data2_146
AACAGGAGGCTGATGATCAGCCTCTTTTTGTTTGCAGCA
>dependent_data2_147
AAAAACAGCTGCAGTGTATGCAGCTGTTCTTCTTTACCGTT
>dependent_data2_148
CATCCGTCTGTCATAATGGCAGACTTTTTCTGTGCGTTT
>dependent_data2_149
TTAAAGCTCGGCTCTATATAGAGCCGGGCTTTTTACGTCTTATA
>dependent_data2_150
AGCAATGAGCTGTTCACGCTCAGTTTTGATCCCTTTTT
>dependent_data2_151
AAAAAGCACTTCATCTTCGGGTGGAAGTGCTTTTTTCTGTTTGAA
>dependent_data2_152
AGAAACTGTGCGGCCTTAACGGCTGTACAGTTTTTATTAGAGCCT
>dependent_data2_153
GAAAACCCGTTCATTGGAACGGGTTTTTTTCATTAGAC
>dependent_data2_154
ATAAAGAGAGCGGCCATACAGGCCGCCTCTTTTCTGTTCTTGGC
>dependent_data2_155
AAAAAGACGCCTTTTCAGGCGTCTTTTTTCGTTATACC
>dependent_data2_156
GAAAAGCACCCTATACAAGGTGCTTTTCTTATTATGCT
>dependent_data2_157
CTATAGAGGGCGCGGTTTCCGCGCTCTCTTTATTTTGTCACCC
>dependent_data2_158
ACAAAGCAGCACTGATTACAGTGCTGCTTTTTTTATCCCTGT
>dependent_data2_159
TAAAACCTCCGCTTTATCGCGGAGGTTTTTTTGATGTGCA
>dependent_data2_160
AAAAACCGGTCTGCCATACGGCCGGTTTTTTTGCGTTCAT
>dependent_data2_161
AAGAAGGATAGATGAGCAGGGAAATATATGCTCTATCTATCCTTTTTTGTACAACAG
>dependent_data2_162
AAGAAGCCACTTTTTTGAAAGTGGCTTTTCACATGATTTT
>dependent_data2_163
ATCAATCCTTCAAGAGATTTCTCTTGAAGGATTTTTTTGCGTCTTC
>dependent_data2_164
CAAAAGAAGGCTGAGTCATCAGCCTTCTTTTATTTTTCAACC
>dependent_data2_165
GAAAAGCTTGCAGGCCTGCAGGCTTTTCTCTATGTAAA
>dependent_data2_166
TAAAAGCAGAGCTAAAAACGCTCTGCTTTTTCTTATTTTCC
>dependent_data2_167
AAAAAGAAGCCGGGGATAGTCCGGCTTCTTTTATTATTGTTCG
>dependent_data2_168
TAAGAGCATCCTGCGGGGTGCTTTTTTTGTTCCCTG
>dependent_data2_169
AAAAAGACCCTTAGGGGTCTTTTTTATTTCTTCA
>dependent_data2_170
GGAAATACTGCTTCTTTATGCGAAGGAGCGGTATTTTTCCTCTTTCTT
>dependent_data2_171
AAAAAGGAAGCCTTGTGACATATCAGGCTTCCTTTTTTTACTTATTA
>dependent_data2_172
GAATAGCTGAGAGCATAGACTCTCAGCTTTTTTCATATAGAG
>dependent_data2_173
AAAAACCAGACGGCCTCCGGCCTGTCTGGTTTTTTTCATAAGTA
>dependent_data2_174
AATAAAAACAACGGCTTAAACGCCGTTGTTTATCGTCTGCATT
>dependent_data2_175
TCACGATTAACCGGTAATGTTTTCTTATTTGTTT
>dependent_data2_176
AAAAACGCCTTGCTGGCCTAGGACAGCAGGCGTTTTTATTTTGAAAA
>dependent_data2_177
AAAAACAGCCCCGCTTTGAGCGAGGGCTGTTTTTTTATTTTGAC
>dependent_data2_178
CATAAGGACTCAAGACCAAAGCCTTAGGCGGCTTTGGTCTTTTTTATGTCTTGT
>dependent_data2_179
CTAATGTAAAGGACAAAATCGTTTTCGATTTTGTCTTTTTTGTTTTTCTCT
>dependent_data2_180
GAAAAGCCTTTAAAACGATGTTGTTTTAAAGGCTTTTCTATTGATTAT
>dependent_data2_181
TAAAGAGGCTTCAAAGCCTTGCTGTACTTGAAAACAGGCTGTGAGGCCTGTTTTTTTATTAATCC
>dependent_data2_182
AATAAGCCAGAGCATACAAATGCTCTGGCTTTTCTTTATGCGGC
>dependent_data2_183
AAAAAGGCCCCAACATCTTGGGGCCTTTTTCTTTTTTATC
>dependent_data2_184
AAAAAGGCCCCAAGATGTTGGGGCCTTTTTCTTAATCGTC
>dependent_data2_185
AAAAAAGGGACAGCCGTCAAGGCTGTTCCTGCTTTTTCTAACAAAAG
>dependent_data2_186
AAAAAGAACCCTTTTTGAGGGTTCTTTTTTTATTTCAAA
>dependent_data2_187
AAAGAGAGGATAGGCGTATATCGTCTGTCCTCTTTCTTCGTTTATAA
>dependent_data2_188
ATTCTCAACCTGTTTGCGTAATGCAAACAGGTTGTTTTTCATTTATTGT
>dependent_data2_189
CTCAATCCCTTGGCACTAAAAGTGTCAGGGGATTTTTTATGTTAATA
>dependent_data2_190
TATAAGAGGAATACGGCAATATCGTATTCCTCTTTTGCATATACTAT
>dependent_data2_191
AAAAACCTTTCCTCTTGTCAGGAAAGGTTTTTTATTTGAGAA
>dependent_data2_192
AAAAAGTCACTTTCATCCCCTATTATGAAAGTGACTTTTTTTCCGTCCAT
>dependent_data2_193
ACAAAGCTGCATTCAATAGTTGAATGCAGCTTTTTCATTATTGGA
>dependent_data2_194
AGAAACCGGTCTGGCTGCCAGCCGGTTTCTTTTTTTATTC
>dependent_data2_195
CTTACGTGCAACCCCCATCTTATTCGGTGGGGGTTGGCTACTTTTACTGTGGTTGT
>dependent_data2_196
TAAATCCCTATATATACGTTATGTAGGGTTTTTCTGCTTGAAT
>dependent_data2_197
TAATAGAATGGTATTTAAATGAGAATGCTATCAATTTTTTGTAGTCAGC
>dependent_data2_198
ATAAAGGAGGTCTTCTAATATACTAGAAGGCTTCCTTTTTATTGTTGGAG
>dependent_data2_199
AAAAAGGATCTTGGCATCTGCCAGGATCCTTTTTGTTAACCTGA
>dependent_data2_200
CGAAAGCCATTTCCTTTTCGGAAATGGCTTTTTATTTTATCTA
>dependent_data2_201
GCCAAGCAAGTACACCGATATTAGATGTACTTGCTTTTTTTTGAAAAAA
>dependent_data2_202
AAAAAGGGTACATCACGATAAAGTGATGTACCCTTTTTGATGCATATT
>dependent_data2_203
AAAAACCATACGCGGCAGCCGCGTATGGTTTTTTTTACATTTC
>dependent_data2_204
AAATTTCAAAAGAGCCTTCCTTATTAGGAAGGCTCTTTTTATGTGAAAAA
>dependent_data2_205
AAAAATCGTTCATTGCTATGAACGATTTTTTTATTCATAG
>dependent_data2_206
TTTATGAGGGGGATAATTCCCCTCTCTTTTTTAAGTCTTCT
>dependent_data2_207
TTTTACCTGCATGCCCTCCTTTGTAATCGTTAATGGGGAGGCATGCAGGATTTTTTTTGCTCAGT
>dependent_data2_208
GTGAACATTTGAAATCCGGCCCTCTCTATAGTATCCTTTACTTCAGATGAAGGATACTAGAGGGGGCTTTTTTTATGTCAAT
>dependent_data2_209
TCTAACTCCGCCGCGGCGGAGTTTTTTTTGCATATA
>dependent_data2_210
AAAAAGGCTGCCACAAAACATACCGGCAGCCTTTTATACAAACAAT
>dependent_data2_211
AAAAAGCCGTCACCTTTGGGGTGATGGCTTTTTTGGTACACAA
>dependent_data2_212
CAAAAGCTGACCCGGCGTCAGCTTTTTTATATGGACA
>dependent_data2_213
CAAACAGCGGGAGGATACAGCCAATTCTTTTTTTTATGCTATAA
>dependent_data2_214
GAAAAGCCCCTTTCTAAGGGGCTTTTCATATTTCAAG
>dependent_data2_215
CGGTAGACCTCTTTATAGAATGGGAGGTCTTTTTTCTTTGCTCT
>dependent_data2_216
GGAAAGGACTAAATGTCTTTTCCTTTTTTTCAT
>dependent_data2_217
AAAAACTCAAGCTATATAGCTTGAGTTTTTTTATTGTTCT
>dependent_data2_218
AAAAACTCAAGCTATATAGCTTGAGTTTTTTTAATTATGG
>dependent_data2_219
AAAAAGAGCCCTTTAAGGCTCTTTTTTAGTTGCTAT
>dependent_data2_220
AGAAACACCCGCTGACTGAGCGGGTGTTTTTTTAATAGCCA
>dependent_data2_221
GTTTACTCTCCCTTTTTCAGGGAGAGTTTTTTTATGTTTGC
>dependent_data2_222
ATTAAGCAGAGGCTGTGATCAGTCTCTGCTTTTTTTTCTGCGTT
>dependent_data2_223
AAAAACATCACCTTTCGGATCGAAGGGTGATGTTTTGTTTTTCTCAA
>dependent_data2_224
ATCAAGCAGCTTCCCATTGGGGCTGCTTTTTTTATATCTTT
>dependent_data2_225
AAAAGGCTTCCTCTTAGAGAGGAAGCTTTTTTTATTGGCCA
>dependent_data2_226
AAAAGCGCCGAAAAATCGGCGTTTCTTTTATTGCTT
>dependent_data2_227
AGAAACGCCGATTTTTCGGCGCTTTTCTTATTTGAAT
>dependent_data2_228
GGATGGCTAGTCTGCAGTGCAGGCTAGCTTTTTTGTGCAAAAG
>dependent_data2_229
CAAAAGACAGCTGTGTCTGATATCACACAGCTGTCTTTTTTTATGCCCAA
>dependent_data2_230
GAACAGCCATTTCTGTTCCGAAGGCTTTTTTTAGTTTGTC
>dependent_data2_231
AAAAACCAGCACCTGTACGGGTGCTGGTTTATTTATATTGAT
>dependent_data2_232
ATAAACCAGCACCCGTACAGGTGCTGGTTTTTCTGCTATGAG
>dependent_data2_233
CGAAAGGCCTCTTCGGCTCTTTCGCTTTTTTATG
>dependent_data2_234
AAAAAGCGAAAGAGCCGAAGAGGCCTTTCGCTTTTTTATTCTGTTG
>dependent_data2_235
GTTTGCGGGAGAGATTCATTCTCTTCCGTTTTTTATTTAAAGC
>dependent_data2_236
AAAAACAGAAGGCACAGTGCCTTCTGTTTTTTATTTTTCCC
>dependent_data2_237
AAAAACAGAAGGCACTGTGCCTTCTGTTTTTGTCCTTACAT
>dependent_data2_238
CATAAGAGATATCCTGTAGAGGATATCTCTTTTTTTATTTTTAG
>dependent_data2_239
AGACCGGGCCGTAAGGGATTCCCGGTCTTTTATATTATTTTGT
>dependent_data2_240
TAAAAGACCGGGAATCCCTTACGGCCCGGTCTTTTTTTACGTTAAT
>dependent_data2_241
AAAAAGCCGAAAATGTTTACAAGCATTTTCGGCTTTTTTACGCTGAAC
>dependent_data2_242
AGAAACCCCCGAAGCTCTTAAGCTTTGGGGGTTTTGTTATTAAGGA
>dependent_data2_243
AAAAGCAACCCCGTGCAAAAAGCCGGGGTTGTTTTTTGTTACTTGC
>dependent_data2_244
AACAACCCGGATGCTCAAAGCAGCCCGGGTTTTTTTGTGCATAA
>dependent_data2_245
AAAAAGCCGGAGAATGCTCCGGCTTTTTTTGTTGCATT
>dependent_data2_246
AAAAAGCCGGAGCATTCTCCGGCTTTTTTTCAGCTATC
>dependent_data2_247
GCAAAGACTGCCGAAACGATTCGGCAGTCTTTTTTCCCTTTATA
>dependent_data2_248
GTCATTAAATCAAACGTCTTTTATTTATTAGTTTGCGCTGATAAATAGGAGGCGTTTTGTTTTGGGGAC
>dependent_data2_249
GCTGACTGCCGGAGTTTCCGGCAGTTTTTTTATTTTGAT
>dependent_data2_250
AAAAAGCCCGCTAAACAAGCGGGCTTTTTGCGTTGCTGT
>dependent_data2_251
AAAAAGAGGAGTAGTGCCTGAGCAGAGGCACTAACTCCTCTTTTGTCAATAACCA
>dependent_data2_252
CAAAAGAGGAGTTAGTGCCTCTGCTCAGGCACTACTCCTCTTTTTGGGATTTTCT
>dependent_data2_253
GAACAGTACCTGTGCGAGCGGGTACCTTTTTTTTGCTTCTT
>dependent_data2_254
AAAAACAGGCTGAGTCAGCCTGTTTTTTTATCGTGTT
>dependent_data2_255
GAAAATGGCTTGCTGGACAGACAGCTGCCATTTTCTTTTTCATAC
>dependent_data2_256
AAGATGGAACGGGTCTTGAAGATCCGTTCTTCTTTTTTTAAAAAGAT
>dependent_data2_257
CTTTAGTGCAAAATCCCTTCATCGTTCGACAGGATTTTTTGCAGCAGTG
>dependent_data2_258
AAAAATCGGTGCATTAAAATGTACCGATTTTTTTATTTAGCC
>dependent_data2_259
AAAAACCATCGTTTTAGGAAACGATGGTTTTTGATTTCTGCG
>dependent_data2_260
ACGGATAACCTGTTTCCAGTGCGGATTCAGGTTATTTTCTTTTCTTTGG
>dependent_data2_261
TTAAAGGATGCATATTTATATGTGTCCTTTTTTTATTAATGT
>dependent_data2_262
AAAAAGCAAACTACATACCGAAGTTTGCTTTTTTGCTCTATAC
>dependent_data2_263
GAAAAGGATACTCTTTGGAGAGTATCCTTTTTGCATTAAAAC
>dependent_data2_264
TTGAAGACATGTATTCATGTCTTTTTTTTCGTGAAA
>dependent_data2_265
TAAAACCGGCCCGATATGACCTCGTGCCGGTTTTTTATGAACGAT
>dependent_data2_266
GGAAGGGCTGCCGGAAGTGATATTCGGCAGCCTTTTTCTTTGCATCA
>dependent_data2_267
AAAAAGCCCACTAGAGGGCTTTTTTTAGTCTTTA
>dependent_data2_268
CTAAAACTGATTGACAAACGCCTTGTATTTTGGTATATTTTTTAATGTTATG
>dependent_data2_269
TTTTTGGACAAGGCGACAAAAGTCTTGTTCTTTTTTTCTTTGCCT
>dependent_data2_270
GGCTCCGGCAGAATCAAAAAAAGATTCTGCCGTTTTTTTCATGTGTA
>dependent_data2_271
CGAAAGAGCTTTTCGTCCTTTTACAGGGATGAAGAGCTCTTTTTTCGTTCTCAG
>dependent_data2_272
GAAAACCGGTATCAAGGACTCCTTGTGCCGGTTTTTTCGTGCTCTC
>dependent_data2_273
TTAAACCCTATTTTGATAATAGGGTTTTTTTCATGAAGG
>dependent_data2_274
ACAAACCTCCTGAGTGGTAACACTCAGGAGGTTTTTTTGCATGCAA
>dependent_data2_275
AAAAAGCGGCCGGTATTTGTCCGGCGGCTTTTTTTGCCTGGTG
>dependent_data2_276
CCTTGCCGGTATTCCTTCTTTTGGAAGGAGCCGGTTATTGCTGTTTGTT
>dependent_data2_277
AAAAACCTCTTCCGCATGGGAGAGGTTTTTTTAAACAATA
>dependent_data2_278
CCAGAGCGATTCCGATTGAGGGATCGCTTTTTTTATTCGCCA
>dependent_data2_279
CGCAAGAGCGCCGGAGCTTCATGCCGGCGCTCTTTTTCAGGTTTTAA
>dependent_data2_280
GCAAAGCCGGAGATTTCTCTCCGGCTTGTCTTTCAACTGC
>dependent_data2_281
TGAATAAAAAGCCGGGCTCTGCCCCCGGCTTTTTTTAAAAGAAA
>dependent_data2_282
CAAAGGGAGCTGAAGCTAGAAAGCCATTATGCGCTTTTTAGCTTATGCTCCTTTTATTTTTATAAA
>dependent_data2_283
TTGACGGCGGGAACCTATTTGTGTTCCCGTCCTTTTTTGTGTCTTCT
>dependent_data2_284
AAAAACGGCAGCCATGAAAAAACGGCTGCCGTTTTATTTTTGCTGA
>dependent_data2_285
TGTAAGAAGCCGGTCGGGCTTCTTTTTTATTTTCCAG
>dependent_data2_286
CTTAGGAGTGGGGGTATCCCCACTCTTTTTCATTTTTTAC
>dependent_data2_287
AAAAACCCCTGCCGCTATGCGGTCGGGGTTTTTTTATCGGCTT
>dependent_data2_288
GAACGGAGCATAATCATTTTCTAAGATTATGCTCTTTTTCTTTTGTTAT
>dependent_data2_289
AAAAAGCTCCAGAATGTCTGGAGCTTTTTCTGTTTCACA
>dependent_data2_290
AACGAGCCGGCTGAGACAGCCGGCTTTTTCTATAGCGCA
>dependent_data2_291
AGAAAGAGCTGGCTGATGCAGCTCTTTCTTTTAATTATA
>dependent_data2_292
CGCAAGGCATAAAGTCACATTTATGCCTTTTTTTAAGTTCTC
>dependent_data2_293
TAAGAGGAGGGGAAAGCATCGGCCCCTCCTTTTTTTGTATGCCT
>dependent_data2_294
ATCGCAGGGATAAGGAGGTCGAGCCCTTATCCCTTGTTTTTCTTTTATTTT
>dependent_data2_295
AGAAAGAGTTCCGTTTTATGCGGAACTCTTTTTTTATTTATTC
>dependent_data2_296
ATAAGCAGCCGGACAGGCAGAGTTCCGGCTGTTTTTTTATTTCTTG
>dependent_data2_297
AAAAACAGCCGGAACTCTGCCTGTCCGGCTGCTTATTTTTATAAATA
>dependent_data2_298
GAAAAGGCCACAACTTTAGCGTTGCGGTCTTTTTCGGTGTTTGT
>dependent_data2_299
ATAAGCTTGCAGAAAGATTTCTGCAGGACTTTTTTATTTTTTAA
>dependent_data2_300
AGGAAGCCCGCCTCACCGGCGGGCTTCTTTTTGCACTTC
>dependent_data2_301
CGGGAGTCCGGCTTTTAAAAGCCGGACTTTTTTAGCCTCAGT
>dependent_data2_302
AAAAACCGCGGCCCCTCGGCCAGCGGTTTTTCTTCTGCATA
>dependent_data2_303
AAAGACCGCCGGGATTTTCTCTCGGCGGCTTTTTTATGCTTTCA
>dependent_data2_304
TGAAACAGCCCTTTCTACGGGAAGGGCTGTTTATATTGGGATGC
>dependent_data2_305
AAAAAGCAATGTATGGGTCTCCCCGCTACATTGCTTTTTTTATAGCTGT
>dependent_data2_306
ATAAACCTTCCGCTCACATGTGAGCAGGAAGGTTTTCCTTCTTTGAG
>dependent_data2_307
ATAAAGAAGCAAGAGGTTTTCTTGCTTCTTTATTCTTTACAAA
>dependent_data2_308
CACAACCTGCAAGAGCTGCGTCTCTTGCAGGTTTTTTTCATTTCAA
>dependent_data2_309
TTACAGCTTGCCGACAGAGTCCATTAACTGGATGTGCCGGCAGGCTTTTTTTGTTACAAT
>dependent_data2_310
GAATACCTGCTTTTACGTTTTAAAAGCAGGTTTTTTATACACAAA
>dependent_data2_311
AGAAGCCTTCCGTGATGTCCGCGGAAGGTTTTTGTTTTTCTTA
>dependent_data2_312
AAAAAGACCTTGGCGTTGCCAGGGTCTTTTAATTTAAATTT
>dependent_data2_313
AACATGCGTAGTCCTATAAATTGGGATGCGCGTTTTTTGATTATACG
>dependent_data2_314
CGAAAGAGACAAATCTAATCACAGATTTGTCTCTTTTTTATATGAAAT
>dependent_data2_315
AAAAAGAGAGTGTCTGATGAGACACTCTCTTTTTATTTGCCCAG
>dependent_data2_316
TAAAAGAACACCCCGAGCTTGCTCTGGGTGTTCTTTTTTTTGATATTT
>dependent_data2_317
GGTACGAGATTCGGACACTCCGGATCTCTTTTTTTGTGCACAG
>dependent_data2_318
AGACGCGGCCGGAGTGCATCCGGCCGTTCTATTGACTAAAA
>dependent_data2_319
AAAAAGACGCTCATTGGGCGTCTTTTTCTGTTCCTGA
>dependent_data2_320
GAAAGGACTGCATAGCCAGTCTTTTCTTTTATTTTA
>dependent_data2_321
AAAAAGCTCCCTTTAAGGGAGCTTTTTGCTTTAGGTT
>dependent_data2_322
ATGAAAGGGGCGGCAAACAGCTTTATGCCTGTTTGCCGCGGCCTTTGTATTTCACCGAC
>dependent_data2_323
AAAAACAAGGACAGCGGTGTCCTTGTTTTTTTACCTTGTG
>dependent_data2_324
AGTCAGAGACTGAGATGTTTTCAGTCTCTTTTTTTGTGGATTC
>dependent_data2_325
AAAAAGCCAATCCTCATCATATGAGTGATTGGCTTTTTTCTTATCTTG
>dependent_data2_326
AAAAAGCCCTGCCGAATCGGCAGGGCTTTTTCTTATTCAAC
>dependent_data2_327
AAAGGGCTGTTCTGTAAAAGGACAGCTTTTTTGCTGTCCAT
>dependent_data2_328
AAAAACGCTTTTGAGATGATCAAAAGCGTTTTTTGTTTGTCTC
>dependent_data2_329
AAAAAGCCGGCCCATTACAGGCCGGCTTTTTTTACGCTTCA
>dependent_data2_330
AAAAAGCCGGCCTGTAATGGGCCGGCTTTTTTCTTACTTGC
>dependent_data2_331
TAGAACAGCCGGCTGATCCCGGCTGTTTTTTTATAGGTCA
>dependent_data2_332
GCGAACAGGGCTTTTTTAGAAGCCCTGTTTTTTTATTTTTCT
>dependent_data2_333
AAAAACGGCGGACAAAGCGCCGAGCGAG
>dependent_data2_334
GAAAAGCTGTCTTCTCTCTGAAGACAGCTTTTTTATCATTCAA
>dependent_data2_335
AAAAAGCTGTCTTCAGAGAGAAGACAGCTTTTCTTGATACCCC
>dependent_data2_336
TAAAAGACAGCCCTAAAAGGCTGTCTTTTTTGTTTGAAAA
>dependent_data2_337
CGCAAGCAAGTTCTTCGTCAAACGAAAGAGCTTGCTTTTTTGCATGTCCA
>dependent_data2_338
GCTGTCCGCCTGCTGGCGGCTTTTGTTTTTCGAGG
>dependent_data2_339
AAAAACCGGACATGGAGACATGTCCGGTTTTTTGCTATTGAA
>dependent_data2_340
AAAAATCCCTCTGTACTTGAAACAGAGGGATTTTTTCATTTAGAA
>dependent_data2_341
AACAAGGGTGCCTGTTTAGGCACCCTTGTTCTTTAAAAAA
>dependent_data2_342
ATGGAGGCCTTCTCAATTGAGAAGGCCTTTTTTAAAGAACAA
>dependent_data2_343
CAAAAGCCAGTCCAAAAAAGGACTGGCTTTTTTGTGTGAAAA
>dependent_data2_344
CGCAAGCTCTTCCTTATCCAAAGGAAGAGCTTTTTTATATTTGAA
>dependent_data2_345
AAAAACACACTTGATTCCCTAGCGGAGCAAGTGTGTTTTTAATGTCATTG
>dependent_data2_346
AAAAACACACTTGCTCCGCTAGGGAATCAAGTGTGTTTTTTTCTTTGCTT
>dependent_data2_347
GGAAAGCTCCGAAAAAAGGAGCTTTCCTTTTTTAATC
>dependent_data2_348
ACATTGAGCCATATCCCTTTTCGGATATGGCTCTTTTCATTATTGATA
>dependent_data2_349
CAATAATGAAAAGAGCCATATCCGAAAAGGGATATGGCTCAATGTTTCTACCACACA
>dependent_data2_350
AAAAAGAGACATCCTGTGTCTCTTTTTTTATTGGAAA
>dependent_data2_351
TGAAAGAGCCTGCTGCAATATAGCAGGCTCTTATGATTGTAATGA
>dependent_data2_352
GCTGACACACCGTCAATTTTGGCAATCGTTCCTACAAAATCAACGGCTCTGATTTTCTTTTTCTTTC
>dependent_data2_353
ATGAATGACCTGCTCCCAGTTAAAGGGGCAGGTCATTTTGCTGCTGGCTG
>dependent_data2_354
ATAAAGCTTGTATCGATAAGCGATACAAGCTTTTTTAGAACAAAT
>dependent_data2_355
TAAAAAGGCCTATGCGGCCTTTTTTTGTTTTAGGT
>dependent_data2_356
AAAAAGCGCCCTTGGGCGCTTTTTTTTATTTAGA
>dependent_data2_357
GAAGCGCCTTCGAGGGAAGGTGTTTTTTTATGAGCTT
>dependent_data2_358
AAAAAGCACACCCCGCTCAGCATGGGATGTGCTTTATTTTTTATTCT
>dependent_data2_359
ATAAAGCACATCCCATGCTGAGCGGGGTGTGCTTTTTTAATTATAGG
>dependent_data2_360
AAAAAATCCAGCCTTCTAAAGGCTGGATCTTTTCGTTTTATTTG
>dependent_data2_361
TGTAGTTCCTCTTTGACGGAATTTCTTTTCATTCAA
>dependent_data2_362
TAAAAGGCTCAACACAATGCGAGTGTTGAGCCTTTTTCCTTACTGTT
>dependent_data2_363
AAAAAGGCTCAACACTCGCATTGTGTTGAGCCTTTTATATGTTACTG
>dependent_data2_364
AAAAACGGCACAGTCATGACGCTGTGCCGTTTTTTATGATTCAC
>dependent_data2_365
TTGTTTCCCCTTGATAACATGGATTTATGTCAAGGGGATTTTTATGTTGAACG
>dependent_data2_366
GAAACCGCCGAGATGGCGTGTTTTTTTGTGCGGTG
>dependent_data2_367
GAAAACAGCCTTCTCCAATGGAGAAGGCTGTTTTTTTGTGCGATA
>dependent_data2_368
TCAAACCTTACTCCGCGCGGGTAAGGTTTTTTTAATGGTTT
>dependent_data2_369
AAAAAGGAATCGTCTCCTTATGAGACGATTCCTTTTTCTGTTTACAC
>dependent_data2_370
AAAAAGGAATCGTCTCATAAGGAGACGATTCCTTTTTTTATAATGTA
>dependent_data2_371
AATAAGAGAGGGAGCCCCCTCTCTTTTTGTCTTTTAAA
>dependent_data2_372
ACAAAAAGAGAGGGGGCTCCCTCTCTTATTTCGTTTCTTCCTT
>dependent_data2_373
CAAAAGGCGCTTCCTTAGAGGAGCGCCTTTTATTGTAACTCC
>dependent_data2_374
TAAAAGGCGCTCCTCTAAGGAAGCGCCTTTTGATCATGCGAT
>dependent_data2_375
ATCACAGTAAGAAGACCTTCTTATTAAAAGAAGGTCTTCTGCTATTCTATTCAGTTATT
>dependent_data2_376
AAAAAGTCTAGACGCCAATAGGCATCTAGACTTTTGTTTTCTTTGC
>dependent_data2_377
CAAAAGTCTAGATGCCTATTGGCGTCTAGACTTTTTTCTATTATTT
>dependent_data2_378
AAAAACCCATGCTGTTCCAGCGAACCATGGGTTTTTCAGCTGTTAA
>dependent_data2_379
AAAAACCCATGGTTCGCTGGAACAGCATGGGTTTTTCTTATGGTCA
>dependent_data2_380
AGAAAGACTGCCCCGGGGGAGGGCAGTCTTTTTCGTTTAAGAA
>dependent_data2_381
AAAAAGACTGCCCTCCCCCGGGGCAGTCTTTCTTTGTTAAATA
>dependent_data2_382
AAAAACACGGTCAGTTTCAACTGAACCGTGTTTTTTTCTTCTATC
>dependent_data2_383
AGAAATCCGCTATATTGCCAGATTGGCAGGATAGCGGATTTTTCTTTTTCTAC
>dependent_data2_384
TGGTGAGGAACTATAAGAAGCGCTCGAATCGAGCACTTTTACCGTAGTGCCTGGTTCGGTTTTTTTCTGTAGAA
>dependent_data2_385
AATCCAATGAACTACTTTATCGTATTCATTATCTTTTTCCTCTTTGTA
>dependent_data2_386
AGGGAGCTACTTCACAATGAAGTAGCTTTTTATGTGCACCT
>dependent_data2_387
AAAAAAAGTCCATTCTATATAACTCTCGCTAGGGTGGACCTTTTTCAACATTCAA
>dependent_data2_388
ATAAAGCCGGCGTTCTGAGAACGTCCGGCTTTTTCTTTTACTTC
>dependent_data2_389
AAAAAGCCGGACGTTCTCAGAACGCCGGCTTTATTGCTGGTAAT
>dependent_data2_390
ATGAAGAGACTGGTGTGAAGTCTCTTTTTTTGTTGAACC
>dependent_data2_391
AAAAGGGCCTGATAAAGGCCTTTTTCTGTAAACGA
>dependent_data2_392
AAGAATCCTAAAACGGTTTGTAGTTTTAGGATTCTTTCATCTTTTC
>dependent_data2_393
AAACCCCCGCACCCGCGGGTTTTCAGCGTGTCGA
>dependent_data2_394
TTCAACTGAACGGGCGTGACCCCTGTTCAGTTTTTTTTGCATATC
>dependent_data2_395
AAAAGCAGTCTGGCATCGTTGCCAGGCTGTTTTGATATGCAAAA
>dependent_data2_396
GTCTGCAAGCCCCTATTTAAGGGGCTTGTTTTTTGTTTGAAAG
>dependent_data2_397
ATAAGCCCCAAGAGCTGCTCTTGGGGTTTTTTTCATTCGAA
>dependent_data2_398
ATAAAGCGGGGAAGATATCTCCGCTTTTTTCTTTGAATA
>dependent_data2_399
GAAAAGAGGCTTGGATTCATCCAAGCCTCTTTTTTTATTCCACG
>dependent_data2_400
AAACAAGCAGCAAAGGAGTTCCCTTTGCTGCTATTTCTGCTGATCCTT
>dependent_data2_401
AAATAGCAGCAAAGGGAACTCCTTTGCTGCTTGTTTTATTTCATT
>dependent_data2_402
AAAAAGCATCCCGCGTCGGGATGCTTTTTCTTATTCACC
>dependent_data2_403
AAAAAGCATCCCGACGCGGGATGCTTTTTGCTTATTCAG
>dependent_data2_404
AAAAAGAGTGCTTTTCAGCAAGCACTCTTTATTCCAGTTTAA
>dependent_data2_405
AAAAAGGACCCGCTAACGGTCCTTTTTTACTGATCAA
>dependent_data2_406
AAAAAGGACCGTTAGCGGGTCCTTTTTTATTTCCAAT
>dependent_data2_407
TCTGCGGCAGGCAGCTGCCATTTTTTCTTTTTGGG
>dependent_data2_408
TGAAAGGATCAATCTTGTGAAAGTAATTCAAGGTTGATCCTTTTTTGTAAAATGA
>dependent_data2_409
TAAAACCTGTAATCCGTAACCACGCGGTAGCAGGTTTTTTTATTTGCTT
>dependent_data2_410
ATTAATAAGCAGCAGGGATTAAGACCCTTGCTGCTTACTTTTTGATTTCTTAT
>dependent_data2_411
GAACACGGAAAACATTGTTTCCGCTTTTTCGATCAGTGA
>dependent_data2_412
GTAAAGAGCAAGGACCTTCGGGTTCTTGCTCTTTTTTATAGGGGGG
>dependent_data2_413
AAAAACCATCTTCGTTTGAAAGATGGTTTTTTCATTTATGA
>dependent_data2_414
AAAAACCATCTTTCAAACGAAGATGGTTTTTATTTTATATG
>dependent_data2_415
AAAAAGCTCTCCTGCTTTTCAGGAGAGCTTCTATTTTGGTATG
>dependent_data2_416
TAGAAGCTCTCCTGAAAAGCAGGAGAGCTTTTTATATTTTTAA
>dependent_data2_417
TAAAACCGAAGTCCGATAAAAATTGGATTTCGGTTTTTTTGTATCCGA
>dependent_data2_418
GAAAAGTGATTCTGGGAGAGCCGGGATCACTTTTTTATTTACCTT
>dependent_data2_419
TAAAAGCCAATGGGACTGGAATCCCATTGGCTTTTTCTATCTACAC
>dependent_data2_420
CATAACGGGCTGTCTGCAGCCCGTTATTTCTTTTTACG
>dependent_data2_421
CAAAAAGAGCATTTTTTGAAGTTTTGTTTCAAAAAATGCTCTTTTTCTATGCTTTATT
>dependent_data2_422
AAAAAGCTGCCAAAAGGCAGCTTTTTTTATTGGAAG
>dependent_data2_423
AAAAAGCCAAGGCATTCAGCCTTGGCTTATCCTCCGATCAG
>dependent_data2_424
GAACGGCCGGATGTCTTAAAAAAGACGTCCGGCTTTTCTTTTTGTATC
>dependent_data2_425
AAAATGGGCGTTTTTCAATCAGCCGCGCATGATAAAAAAAGCGGCTTTTTCGAAATCGTCCTTTTTTTTGTAGTAT
