# Supplementary material for: iterb-PPse: Identification of transcriptional terminators in bacterial by incorporating nucleotide properties into PseKNC
Source: PLoS One. 2020 May 15;15(5):e0228479. doi: 10.1371/journal.pone.0228479 (PMC7228126; doi:10.1371/journal.pone.0228479)
Supplement: S4 Table — (CSV) [file pone.0228479.s004.csv]

S4 Table. Dataset with 147 terminator sequences of E. coli.
>dependent_data1_1
GCACAGGAATTGTTCTGATTAAAAAGGCGCTTCGGCGCCTTTTCAGTTTGCTGAC
>dependent_data1_2
GCATCCTCAACGCACCCGCACTTAACCCGCTTCGGCGGGTTTTTGTTTTTATTTT
>dependent_data1_3
CAGTTTCACCTGATTTACGTAAAAACCCGCTTCGGCGGGTTTTTGCTTTTGGAGG
>dependent_data1_4
CGTTAATCCGCAAATAACGTAAAAACCCGCTTCGGCGGGTTTTTTTATGGGGGGA
>dependent_data1_5
CGGCAGAAAACAATTTTCGAAAAAACCCGCTTCGGCGGGTTTTTTTATAGGGAAG
>dependent_data1_6
CAAAGCAATAAGCAGTGTCGTGAAACCACCTTCGGGTGGTTTTTTTGTGCCTGCA
>dependent_data1_7
CTCTCTCGCCGACCAATTTTGAACCCCGCTTCGGCGGGGTTTTTTGTTTTCTGTG
>dependent_data1_8
AAGCGAATTTTAGTTCACATAGACCCTGCTTCGGCGGGGTTTTTTTATGGGCACG
>dependent_data1_9
CTTTATATTGAGTGTATCGCCAACGCGCCTTCGGGCGCGTTTTTTGTTGACAGCG
>dependent_data1_10
CGTACCCCAGCCACATTAAAAAAGCTCGCTTCGGCGAGCTTTTTGCTTTTCTGCG
>dependent_data1_11
TTTTTCGTTTATGATCATCAAGGCTTCCTTCGGGAAGCCTTTCTACGTTATCGCG
>dependent_data1_12
GCCGTCCAGTAAATGATAAAACGAGCCCTTCGGGGCTCGTTTTTGTCTATAAGTT
>dependent_data1_13
TTCAAGTAGCACTGTCTGTGGAGCCTTCGGGCTCACAGCTTTGTTCGCCTTTGTT
>dependent_data1_14
CGGACGTCAGGCCGCCACTTCGGTGCGGTTACGTCCGGCTTTCTTTGCTTTGTAA
>dependent_data1_15
ATACCCAATTTTTCTGAATCTAAAAACGCCTGCGGGCGCTTTTTTTGTCTCCCTT
>dependent_data1_16
TCTAATCTCGATTGATATCGAACAAGGGCCTGCGGGCCCTTTTTTCATTGTTTTC
>dependent_data1_17
ACACTAATCGAACCCGGCTCAAAGACCCGCTGCGGCGGGTTTTTTTGTCTGTAAT
>dependent_data1_18
AGTAATCTGAAGCAACGTAAAAAAACCCGCCCCGGCGGGTTTTTTTATACCCGTA
>dependent_data1_19
TCTCGCTTTGATGTAACAAAAAACCCCGCCCCGGCGGGGTTTTTTGTTATCTGCT
>dependent_data1_20
CTCGCTTTGATGTAACAAAAAAACCTCGCTCCGGCGGGGTTTTTGTTATCTGCTT
>dependent_data1_21
AGAAACAGCAAACAATCCAAAACGCCGCGTTCGGCGGCGTTTTTCTGCTTTTCTT
>dependent_data1_22
AAGCCAGCCTGAACGAGAAAAGCCAACCTGCGGGTTGGCTTTTTTATGCAAGGGA
>dependent_data1_23
GAGTAAGGTTGCCATTTGCCCTCCGCTGCGGCGGGGGGCTTTTAACCGGGCAGGA
>dependent_data1_24
TGTCAGGTTTTTATAAACAAAGGGTCGCGAAAGCGGCCCTTTTTTATTCGCATAT
>dependent_data1_25
CACTCTCTCAATACGAATAAACGGCTCAGAAATGAGCCGTTTATTTTTTCTACCC
>dependent_data1_26
CCGCCCCTGCCAGAAATCATCCTTAGCGAAAGCTAAGGATTTTTTTTATCTGAAA
>dependent_data1_27
CATCAAATAAAACGAAAGGCTCAGTCGAAAGACTGGGCCTTTCGTTTTATCTGTT
>dependent_data1_28
GCTTGAAAAGCACAAAAGCCAGTCTGGAAACAGGCTGGCTTTTTTTTGCGCGTGT
>dependent_data1_29
CTTAACGAACTAAGACCCCCGCACCGAAAGGTCCGGGGGTTTTTTTTGACCTTAA
>dependent_data1_30
TGTAGTTGTAAGGCCGTGCTTCCGAAAGGAATGCGCGGCTTATTTTCGTTTATGA
>dependent_data1_31
AATTTGCTGAAGCTTTGTGAAAAAGCCCGCGCAAGCGGGTTTTTTTATGCCTGCT
>dependent_data1_32
TCCGCTATTAAGCAGAGAACCCTGGATGAGAGTCCGGGGTTTTTGTTTTTTGGGC
>dependent_data1_33
CATCAAATAAAACAAAAGGCTCAGTCGGAAGACTGGGCCTTTTGTTTTATCTGTT
>dependent_data1_34
CGATTGCCTTGTGAAGCCGGAGCGGGAGACTGCTCCGGCTTTTTAGTATCTATTC
>dependent_data1_35
TCTGGTGATGTAAGTAAAAGAGCCGGCCCAACGGCCGGCTTTTTTCTGGTAATCT
>dependent_data1_36
GGAACATCCGGCAATTAAAAAAGCGGCTAACCACGCCGCTTTTTTTACGTCTGCA
>dependent_data1_37
GCATCGCCAATGTAAATCCGGCCCGCCTATGGCGGGCCGTTTTGTATGGAAACCA
>dependent_data1_38
CTCTACAGTAAAATTCCATCGGGTCCGAATTTTCGGACCTTTTCTCCGCTTTTCC
>dependent_data1_39
ACAGCCAATCAAACGAAACCAGGCTATAATCAAGCCTGGTTTTTTGATGGAATTA
>dependent_data1_40
ATTGTTAGCAACAAAAAAGCCGACTCACTTGCAGTCGGCTTTCTCATTTTAAACG
>dependent_data1_41
GGGTAGTACAAATAAAGAAGGCACGTCAGATGACGTGCCTTTTTTCTTGTGAGCA
>dependent_data1_42
CAAAACCTGACATAACCAGAGAATACTGGTGAAGTCGGGTTTTTTTGTTTATAAA
>dependent_data1_43
GCAAAACCTGAAAAAAATTGCTTGATTCACGTCAGGCCGTTTTTTTCAGGTTTTT
>dependent_data1_44
GGCATCAAATTAAGCAGAAGGCCATCCTGACGGATGGCCTTTTTGCGTTTCTACA
>dependent_data1_45
TTTAATTTATTGATTATAAAGGGCTTTAATTTTTGGCCCTTTTATTTTTGGTGTT
>dependent_data1_46
TTTGATCGAATAACTAATACGGTTCTCTGATGAGGACCGTTTTTTTTTGCCCATT
>dependent_data1_47
CAGGATAATTATCAAACCCGGTGGTTTCTCGCGACCGGGTTTTTTATTTGTCACG
>dependent_data1_48
GCGCACTTTGTCAGCAATATGAGGCGGATTTCTTCCGCCTTTTTAATCCCTCAAC
>dependent_data1_49
TTCCTCAATTGAAATGAACCCGATGATCTGCGCATCGGGTTTTTTATTTCAATTT
>dependent_data1_50
TAATCCCGTCGGAGTGGCGCGTTACCTGGTAGCGCGCCATTTTGTTTCCCCCGAT
>dependent_data1_51
TTTTCGGCACCTTTTATGTAGCGAAGGTGCCGGAATATATTCTCTTTTGTTACTT
>dependent_data1_52
GACTAAAAGTATGCACACGGGCAGCACGACGCTGCCCGATTTTTTTGCAGGGATG
>dependent_data1_53
GTTCTGTGCCGTCTGCCCCGCCGCCGCCATTTGGGCGGCTTTTTGTTTTTTATAG
>dependent_data1_54
CTTTACCACCGTCAAAAAAAACGGCGCTTTTTAGCGCCGTTTTTATTTTTCAACC
>dependent_data1_55
GGCAAATCTGGCACTCTCTCCGGCCAGGTGAACCAGTCGTTTTTTTTTGAATTTT
>dependent_data1_56
CGTAATACCGTCCTTTCTACAGCCTCCTTTCGGAGGCTGTTTTTTTATCCATTCG
>dependent_data1_57
GCCTGATAACTGATAAGGGCAGGGCCACTGGCTCTGCCCTTTTGCTATTCTCACC
>dependent_data1_58
GCACCCGCTGTGTGAAATAAACAGAGCGCCTTCGGGGCGTTTTTTTACATGGCAC
>dependent_data1_59
TAAGTTCACCAATAAATAGAACGGGGCCAAAGGGTCCCGTTTTTTTCCGCCATCA
>dependent_data1_60
GAAGTTTGTCAGCTATCTGTAGCCCATCTCTGCATGGGCTTTTTTCTCCGTCAAT
>dependent_data1_61
CATCCAACAATGACAAGCGGTGGAGATCTTCTCTGCCGCTTTTTTTTTCATCAAT
>dependent_data1_62
TGTAAATATTTTAACCCGCCGTTCATATGGCGGGCTTGATTTTTATATGCCTAAA
>dependent_data1_63
GCTGTCGGTTTCGACATGGTTGGCCATCGTATGATGGCCTTTTTTGTGCTTATCG
>dependent_data1_64
CGTGTAAAAAGATAAACGGCAGGAGATAATATCCTGCCGTTTTTTATTTATGCTG
>dependent_data1_65
TAATAACGCCGTTATTAAATAGCCTGCCATCTGGCAGGCTTTTTTTATCGCTAAA
>dependent_data1_66
CCGGTCGCTAATCTTTTCAACGCCTGGCACTGCCGGGCGTTGTTCTTTTTAACTT
>dependent_data1_67
GGGCTCCTGATTCTCTTCGCCCGACTTCATGTCGGGCGATTTATATTATCTGTTT
>dependent_data1_68
GCACTATGAATGAACAAAACCCTCTGTTACTACAGAGGGTTTTTTATCTTCAAGA
>dependent_data1_69
CTGGCATAAGCCAGTTGAAAGAGGGAGCTAGTCTCCCTCTTTTCGTTTCAACGCC
>dependent_data1_70
GAAACGGAAAACAGCGCCTGAAAGCCTCCCAGTGGAGGCTTTTTTTGTATGCGCG
>dependent_data1_71
CGAGTAATCTGATCTAACTAAAAAGGCCGCTCTGCGGCCTTTTTTCTTTTCACTG
>dependent_data1_72
CGAGTAATTCTCTGACTCTTCGGGATTTTTATTCCGAAGTTTGTTGAGTTTACTT
>dependent_data1_73
TACTCAAACTTGAACGAGAGAAAAGCACCTGTCGGGTGCTTTTTTCATTTCTCTA
>dependent_data1_74
ACGCATGAGAAAGCCCCCGGAAGATCACCTTCCGGGGGCTTTTTATTGCGCGGTT
>dependent_data1_75
CATAAAAAGTCGATGGCGTTGAATATTTTTTCAGCGCCATTTTTATTGATGCGCG
>dependent_data1_76
CAGGGCGCATAACTCCGCTGTTGCCCTGTTTCAGGGCAATTTTGCAACCGCGATC
>dependent_data1_77
AATAGCAATCTTACTGGGCTGTGCCACATAAGATTGCTATTTTTTTGGAGTCATA
>dependent_data1_78
TGGCAGTGAACAGTTTTAACGAAGGGGTGGTTTCACCCCTTTTGTCTTTCTGGCG
>dependent_data1_79
ACACGATTCCAAAACCCCGCCGGCGCAAACCGGGCGGGGTTTTTCGTTTAAGCAC
>dependent_data1_80
CTTGAACAACATCGCGCTTATCGTTAAGGTAAGCGCGTATTTTTTTTACCCGCCA
>dependent_data1_81
CGAAGAGAAAGAACGAGTAAAAGGTCGGTTTAACCGGCCTTTTTATTTTAT
>dependent_data1_82
AGCACGCAGTCAAACAAAAAACCCGCGCCATTGCGCGGGTTTTTTTATGCCCGAA
>dependent_data1_83
AACATATCTCTGAGACCGCGATGCCGCCTGGCGTCGCGGTTTGTTTTTCATCTCT
>dependent_data1_84
GCTGATTTTGCAACAACTGGTGCGGTCTCTTGGCGCACCTTTTTTTATGCTTCCT
>dependent_data1_85
TCTCGCACGACGAATAAGATGAAGCCGGCGAATGCCGGCTTTTTTAATGCGATAA
>dependent_data1_86
TAGTTTATATTTGCAGTCCGGTTTGCTTTGCATACCGGATTTTCTTTTTCTTACC
>dependent_data1_87
AGGCGCAACATTCCAGCAGCGGTAACGACGTACCGCTGCTTTTTTTTGCCCCAAT
>dependent_data1_88
AAATGAGTTCAGAGAGCCGCAAGATTTTTAATTTTGCGGTTTTTTTGTATTTGAA
>dependent_data1_89
TTATAGGGTTCAGTTATATAAAGCCCCGATTTATCGGGGTTTTTTGTTATCTGAC
>dependent_data1_90
TTTTGTTATCTGACTACAGAATAACTGGGCTTTAGGCCCTTTTTTTAAGTCTTGG
>dependent_data1_91
TCCACCTGAAATTAATTTTAAAAAGGGGCTAACAGCCCCTTTTTTGTCAGGAGAA
>dependent_data1_92
GTTCCATGATCTGGCAGCGATGGGGGCCGATCGCCGGCCTTTTCTTTTTACCTGC
>dependent_data1_93
AAAGAAGGGTAAATAAACGGGAGGCGAAGGTGCCTCCCGTTTTGCTTTCTATAAG
>dependent_data1_94
AAAACTAATCCGCATTCTTATTGCGGATTAGTTTTTTCTTAGCTAAT
>dependent_data1_95
CTCTTTGTTAAATGCCGAAAAAACAGGACTTTGGTCCTGTTTTTTTTATACCTTC
>dependent_data1_96
CTGATAATCCGGTCGGTAAACAGCGGAAATATTCCGCTGTTTATTTCTCAGGGTA
>dependent_data1_97
GCGAAGACGAACAATAAAGGCCTCCCAAATCGGGGGGCCTTTTTTATTGATAACA
>dependent_data1_98
TAATAATCCAGTGCCGGATGATTCACATCATCCGGCACCTTTTCATCAGGTTGGA
>dependent_data1_99
GGGCACCACTAATTCTTAAGAACCCGCCCACAAGGCGGGTTTTTGCTTTTGGATC
>dependent_data1_100
TAAAACCGCGCCCGGCAGTGAATTTTCGCTGCCGGGTGGTTTTTTTGCTGTTAGC
>dependent_data1_101
AATAAGGTTGAAAAATAAAAACGGCGCTAAAAAGCGCCGTTTTTTTTGACGGTGG
>dependent_data1_102
TTTGTCATCTTTTATTGCCATAAGCCAGTCGATGCTGGCTTATTTTCTTTGCAGT
>dependent_data1_103
TGAATATTTTAGCCGCCCCAGTCAGTAATGACTGGGGCGTTTTTTATTGGGCGAA
>dependent_data1_104
TAATTCTTGCCGCAGTGAAAAATGGCGCCATCGGCGCCATTTTTTTATGCTTCCG
>dependent_data1_105
CTGTAAGACTGTTGTACACTACCGGGGCCTTTTGGCCCCTTTTTTTATCTGGAGG
>dependent_data1_106
CCCGTTGATCACCCATTCCCAGCCCCTCAATCGAGGGGCTTTTTTTTGCCCAGGC
>dependent_data1_107
TTCCATTTACTGATTAATCACGAGGGCGCATTCGCGCCCTTTATTTTTCGTGCAA
>dependent_data1_108
CGCTGGCAAACTGATTTTTAAGGCGACTGATGAGTCGCCTTTTTTTTGTCTGTAG
>dependent_data1_109
TCCGGTAAGTAGCAACCTAGAGGCGGGCGCAGGCCCGCCTTTTCAGGACTGATGC
>dependent_data1_110
ATCGTCTTGTTTGATACACAAGGGTCGCATCTGCGGCCCTTTTGCTTTTTTAAGT
>dependent_data1_111
ACGAAACATCCTGCCAGAGCCGACGCCAGTGTGCGTCGGTTTTTTTACCCTCCGT
>dependent_data1_112
CAAGAAGCTATAAGAAAAGGGCGGAGATCATCTCCGCCCTTTTTATTTCTGCAAT
>dependent_data1_113
TCCGCCACTTATTAAGAAGCCTCGAGTTAACGCTCGAGGTTTTTTTTCGTCTGTA
>dependent_data1_114
ATTTGTCTTATGCCAAAAACGCCACGTGTTTACGTGGCGTTTTGCTTTTATATCT
>dependent_data1_115
CGTTGCACAAGGCGTGAGATTGGAATACAATTTCGCGCCTTTTGTTTTTATGGGC
>dependent_data1_116
AAATCAGGCTGATGGCTGGTGACTTTTTAGTCACCAGCCTTTTGCGCTGTAAGGC
>dependent_data1_117
GTAGTACACGTTTGGTTAGGGGGCCTGCATATGGCCCCCTTTTTCACTTTTATAT
>dependent_data1_118
AGCAGTCTTAATTATCAAAAAGGAGCCGCCTGAGGGCGCTTTTTGTGCCCATCTT
>dependent_data1_119
TTCAACGAGACGTAAAAAGCGCCCGACCATTGGTCGGCGTTTTGCTTTCTATTTT
>dependent_data1_120
ATTCTTGCGAGTTTCAGAAAAGGGGGCCTGAGTGGCCCCTTTTTTCAAGCTGACG
>dependent_data1_121
CACTAGGCCCTCTGCACAAACGCCACCTTTTCGGTGGCGTTTTTTATCGCCCACG
>dependent_data1_122
GGCATCAAATTAGAAAAACCCCGGTCCATAAGGCCGGGGTTTTTTGCATATCAAT
>dependent_data1_123
ATATCAGCTTAAAAAATGAACCATCGCCAACGGCGGTGGTTTTTTTGTGATCAAT
>dependent_data1_124
GTTGTCAGCAACTGTAACGCAGAAGGTTATCCTTCTGCGTTTTTGTTTAATTAGC
>dependent_data1_125
TGTTTAACGGCTCTGGCGGAGCTCCCAGGCTCCGCCAGATTTATTTACTTCTGCT
>dependent_data1_126
TAAGTCTTGTACTGAGTGGCCGACAGATCGTCGGCCACATTATTTTTTACGTCGA
>dependent_data1_127
TCGGCACCAAAAGTATGTAAATAGACCTCAACTGAGGTCTTTTTTTATGCCTGAA
>dependent_data1_128
GTAAAGCAATCAGATACCCAGCCCGCCTAATGAGCGGGCTTTTTTTTGAACAAAA
>dependent_data1_129
GCGCAGTTAATCCCACAGCCGCCAGTTCCGCTGGCGGCATTTTAACTTTCTTTAA
>dependent_data1_130
TCACCGACCAAATTCGAAAAGCCTGCTCAACGAGCAGGCTTTTTTGCATCTGCAG
>dependent_data1_131
CCGCCAAATAAGATAAGGGGTTAGCTAAATGCTAACCCCTTTTTCTTTTGCCTGT
>dependent_data1_132
CACCCGCTAACACTTTCATAGCCTCGCTTTATGCGGGGCTTTGTTTTTTGTTACA
>dependent_data1_133
TTTGACGCAATGCGCACTAAAGGGCATCATTTGATGCCCTTTTTGCACGCTTTCG
>dependent_data1_134
AGGAAACACAGAAAAAAGCCCGCACCTGACAGTGCGGGCTTTTTTTTTCGACCAA
>dependent_data1_135
TATCTCAATCAGGCCGGGTTTGCTTTTATGCAGCCCGGCTTTTTTATGAAGAAAT
>dependent_data1_136
ATTCAGTAAGCAGAAAGTCAAAAGCCTCCGACCGGAGGCTTTTGACTATTACTCA
>dependent_data1_137
TACCTGTTGAGTAATAGTCAAAAGCCTCCGGTCGGAGGCTTTTGACTTTCTGCTT
>dependent_data1_138
TTAATATGACACCGGACTCCGTTCCTCGATGGGGTCCGGTTGTTTTATTCACACA
>dependent_data1_139
CGACATCCTGTTAAGAAGGGCTGGCCAATTGGCTGGCCCTTTTTTATCTGTTTGC
>dependent_data1_140
AAAAGTAAAGAAGGCGACACCATGCGACTATGGGTCGCCTTTATTTTTTCCCCGT
>dependent_data1_141
CGGTTGAGTAATAAATGGATGCCCTGCGTAAGCGGGGCATTTTTCTTCCTGTTAT
>dependent_data1_142
GCCGATGCTGTAATCGTTAAGGCCGCTTTCTGAGCGGCCTTTTCCTTTCAGAGTT
>dependent_data1_143
CAGATGCAAAAACCGGCTGAAAGGCACGCTATCAGCCGGTTTTATATTACTGACG
>dependent_data1_144
GGAGTCGGTGTAACGTTCCCGGATGCGGTGCTGCGCACCTTATTTGGCCTAAAAA
>dependent_data1_145
AAAACACAGTGATGAAAACGAAGGCCGGAGCATGCTCCGTTTTTTATCTCTTACA
>dependent_data1_146
GCAGTCCGTTGGCCCGGTTATCGGTAGCGATACCGGGCATTTTTTTAAGGAACGA
>dependent_data1_147
CTTCCTGTCCAGCACGCCGCGCCATTTCGGCGTGCTGACTTTTTACTCCCGCTTC
