# Supplementary material for: iterb-PPse: Identification of transcriptional terminators in bacterial by incorporating nucleotide properties into PseKNC
Source: PLoS One. 2020 May 15;15(5):e0228479. doi: 10.1371/journal.pone.0228479 (PMC7228126; doi:10.1371/journal.pone.0228479)
Supplement: S5 Table — (CSV) [file pone.0228479.s005.csv]

S5 Table. Dataset with 76 terminator sequences of E. coli.
'>example_ '
'ATCTATTCATTATCTCAATCAGGCCGGGTTTGCTTTTATGCAGCCCGGCTTTTTTATGAAGAAATTATGGAGAAA '
'>example_ '
'ATCGAATAACTAATACGGTTCTCTGATGAGGACCGTTTTTTTTTGCCCATTAAG '
'>example_ '
'TCCCGTCCGTTCCGCCACTTATTAAGAAGCCTCGAGTTAACGCTCGAGGTTTTTTTTCGTCTGTATATCTATTAT '
'>example_ '
'AAAATGAGTTCAGAGAGCCGCAAGATTTTTAATTTTGCGGTTTTTTTGTATTTGAAT '
'>example_ '
'AGCAAAGAAAGCCGGACGTAACCGCACCGAAGTGGCGGCCTGACGTCCGGCGAAAGTCA '
'>example_ '
'TTAATCCGCCTTTGTCATCTTTTATTGCCATAAGCCAGTCGATGCTGGCTTATTTTCTTTGCAGTCAAAATACGG '
'>example_ '
'AATGAACGCAGAAAAGCAAAAAGCTCGCCGAAGCGAGCTTTTTTAATGTGGCTGGGGT '
'>example_ '
'TTAGGCATATAAAAATCAACCCGCCATATGAACGGCGGGTTAAAATATTTACAACTTA '
'>example_ '
'ATGGCGAAGGGCTGTCGGTTTCGACATGGTTGGCCATCGTATGATGGCCTTTTTTGTGCTTATCGCGATGATTTT '
'>example_ '
'CGACCCACCAATGTAAAAAAGCGCCCTAAAGGCGCTTTTTTGCTATCTGCGATAC '
'>example_ '
'CGACCCACCAATGTAAAAAAGCGCCCTAAAGGCGCTTTTTTGCTATTCAGGCATC '
'>example_ '
'ATAAAATGCGAAAAAAAAGCTCGCACTTTCGTACGAGCTCTTCTTTAAA '
'>example_ '
'TACAACGGGGAAAAAATAAAGGCGACCCATAGTCGCATGGTGTCGCCTTCTTTACTTTTGTTA '
'>example_ '
'TTCTGAATCTAAAAAGCGCCTGCGGGCGCTTTTTTTGTCTCCCTT '
'>example_ '
'CAGCTAAAGGCGAGTAATTCTCTGACTCTTCGGGATTTTTATTCCGAAGTTTGTTGAGTTTACTTGACAGATTGC '
'>example_ '
'TTAAGTTTTTTACTCAAACTTGAACGAGAGAAAAGCACCTGTCGGGTGCTTTTTTCATTTCTCTAATCTGGAACT '
'>example_ '
'GATTGCTCTGGAAGGTATAAAAAAAACAGGACCAAAGTCCTGTTTTTTCGGCATTTAACAAAGAGGTGTGCTATT '
'>example_ '
'AAATTGTGCTATTAGCTAAGAAAAAACTAATCCGCAATAAGAATGCGGATTAGTTTTTGCGCGTAAA '
'>example_ '
'CTGGCGGCAGTGTAACAAAAAACAAAGCCCCGCATAAAGCGAGGCTATGAAAGTGTTAGCGGGTGAGATTAATCG '
'>example_ '
'GGTCATTAAGCAAATATAACGCCCTGAGAATTTCGACAGGCAAA '
'>example_ '
'GCAAAAGAAAAAGGGGTTAGCATTTAGCTAACCCCTTATCTTATTTGG '
'>example_ '
'GTGCAATATACGAAAAAAAAGCCCGTACTTTCGTACGAGCTCTTCTTTAAATATGGCGGT '
'>example_ '
'GTGCAATACACGAAAAAAAAGCCCGTACTTTCGTACGAGCTCTTCTTTAAATATGGCGGT '
'>example_ '
'ACGTTTTCCTTTGCACGAAAAATAAAGGGCGCGAATGCGCCCTCGTGATTAATCAGTAAATGGAATGACAATTTC '
'>example_ '
'GCTCGTCACTAAGCGAATTTTAGTTCACATAGACCCTGCTTCGGCGGGGTTTTTTTATGGGCACGGTGCGGGGTG '
'>example_ '
'CCTTCCCCGCATGGGCAGAATATTTGATTGCGGATTCGCTTGAGA '
'>example_ '
'TTGTCAGCAACTGTAACGCAGAAGGTTATCCTTCTGCGTTTTTGTTTAATTAG '
'>example_ '
'TAATAAACGAAACAAAGGCGAACAAAGCCTGTGAAGCCCGAAGGCTCCACAGACAGTGCTACTTGAAGGCCTTACTG'
'>example_ '
'TAAGTCTTGTACTGAGTGGCCGACAGATCGTCGGCCACATTATTTTTTACGTCGACGA '
'>example_ '
'ACCCGCCGCGAAATTGAAATAAAAAACCCGATGCGCAGATCATCGGGTTCATTTCAATTGAGGAAATCGGGAGAA '
'>example_ '
'TTAACGCGCGATTGGGGCAAAAAAAAGCAGCGGTACGTCGTTACCGCTGCTGGAATGTTGCGCCTCACCGTATCA '
'>example_ '
'AAGTTGCAGGCACAAAAAAACCACCCGAAGGTGGTTTCACGACACTGCTTATTG '
'>example_ '
'ACAAGCCTACCGTCAGTAATATAAAACCGGCTGATAGCGTGCCTTTCAGCCGGTTTTTGCATCTGGCACGCAGGA '
'>example_ '
'CGGGTTTTTAACATCTTAAGCGCCCTCGACCTTTATGGTTGAGGGCGTTTTGCTATGAACGCCATCA '
'>example_ '
'GAAACACAGAAATCAAAAAACCCGGTCACTTTTTTACAAGGTAACCGGGTAAAAATAATTTTTATTTTT '
'>example_ '
'GGAGCCAAATTCCTGAAAAGCCCGCTTTTATAGCGGGATTTTTGCTATATCTGATAA '
'>example_ '
'GCCGTCTGCCCCGCCGCCGCCATTTGGGCGGCTTTTTGTTTTTTATA '
'>example_ '
'CCAAAAATCCCAAGAAAAAACCAACCCTTACGGTTGGTTTTTTTATATCTGCAATTA '
'>example_ '
'ATTTCCTTCCCGCGCATCAATAAAAATGGCGCTGAAAAAATATTCAACGCCATCGACTTTTTATGCCTTTGCGGC '
'>example_ '
'GATTCGTTACGGTGAGAATAGCAAAAGGGCAGAGCCAGTGGCCCTGCCCTTATCAGTTATCAGGCCTCAGGTTCC '
'>example_ '
'CAAAAAGCAGAGACAAAAAACCCCCGCTTTGCAGCGAGGGTTGGAAATTTGGTGGAGCTA '
'>example_ '
'CAGCATAAATAAAAAACGGCAGGATATTATCTCCTGCCGTTTATCTTTTTACACG '
'>example_ '
'CGACCCACCAATGTAAAAAAGCGCCCTAAAGGCGCTTTTTTGCTATCTGCGATTT '
'>example_ '
'TTTTCCGTCTAACTTATAGACAAAAACGAGCCCCGAAGGGCTCGTTTTATCATTTACTGGACGGCGACAATCCGG '
'>example_ '
'AAGAGTAGTCCTTTATATTGAGTGTATCGCCAACGCGCCTTCGGGCGCGTTTTTTGTTGACAGCGTGAAAACAGT '
'>example_ '
'TAAAACACCAGCAAACAGATAAAAAAGGGCCAGCCAATTGGCCAGCCCTTCTTAACAGGATGTCGCTTAAGCGAA '
'>example_ '
'CATAACCCTTCTCCTTCAAGCCCTCGCTTCGGTGAGGGCTTTACCGTTACAGCCC '
'>example_ '
'GGCACCACTAATTCTTAAGAACCCGCCCACAAGGCGGGTTTTTGCTTTTGGAT '
'>example_ '
'GGGCCACCAGATATAGCAAAGGCTGACGAGAAATCGTCAGCCTTTTTCTTTTTATATATCAG '
'>example_ '
'CCATAATAAATTCTCCTGACAAAAAAGGGGCTGTTAGCCCCTTTTTAAAATTAATTTCAGGTGGAAGGGCTGTTC '
'>example_ '
'ACCGACAAACAACAGATAAAACAAAAGGCCCAGTCTTCCGACTGAGCCTTTTGTTTTATTTGATGTCTGGCAGTT '
'>example_ '
'TAATCCCGTCGGAGTGGCGCGTTACCTGGTAGCGCGCCATTTTGTTTCCCCCG '
'>example_ '
'TGTTCTGATTAAAAAGGCGCTTCGGCGCCTTTTCAGTTTGCTG '
'>example_ '
'TATCCAGTATCTTATAGAAAGCAAAACGGGAGGCACCTTCGCCTCCCGTTTATTTACCCTTCTTTTGTCGTGCCC '
'>example_ '
'TTTTCCGAAATGATGGCGGAAAAAAACGGGACCCTTTGGCCCCGTTCTATTTATTGGTGAACTTACAATCTCACC '
'>example_ '
'TGAGCTGCAGATGCAAAAAAGCCTGCTCGTTGAGCAGGCTTTTCGAATTTGGTCGGTGA '
'>example_ '
'ATAATTGCGGATTGCAGAAATAAAAAGGGCGGAGATGATCTCCGCCCTTTTCTTATAGCTTCTTGCCGGATGCGG '
'>example_ '
'ACGCTCATAAATTTGTCTTATGCCAAAAACGCCACGTGTTTACGTGGCGTTTTGCTTTTATATCTGTAATCTTAA '
'>example_ '
'CGCCGACCAATTTTGAACCCCGCTTCGGCGGGGTTTTTTGTTTTCTGTG '
'>example_ '
'GTGTAACGTTGCCGGATGCGGTGCTGCGCACCTTATTTGGCCTAAAAA '
'>example_ '
'GTATGAAGACTCCGTAAACGTTTCCCCCGCGAGTCAAATGTATGTTGATGTTATTTCT '
'>example_ '
'CGGATTTGGCTGAATATTTTAGCCGCCCCAGTCAGTAATGACTGGGGCGTTTTTTATTGGGCGAAAGAAAAGATC '
'>example_ '
'GCATCAGAGAATTGACGGAGAAAAAAGCCCATGCAGAGATGGGCTACAGATAGCTGACAAACTTCACGTTGGAGA '
'>example_ '
'TGATGTCAATCAGATTGCTGACAACGTGCGCGTTGTTCATGCCGGATGCGGCGTGA '
'>example_ '
'TATAGGCCGCATATCAGCTTAAAAAATGAACCATCGCCAACGGCGGTGGTTTTTTTGTGATCAATTTCAAAATAA '
'>example_ '
'CATGGACAAAGCGCACTTTGTCAGCAATATGAGGCGGATTTCTTCCGCCTTTTTAATCCCTCAACATATACCCGC '
'>example_ '
'CTGATTTCCCCAGGATAATTATCAAACCCGGTGGTTTCTCGCGACCGGGTTTTTTATTTGTCACGATTTTGCGTT '
'>example_ '
'AGTACATGGTTAGTTTATATTTGCAGTCCGGTTTGCTTTGCATACCGGATTTTCTTTTTCTTACCATCCTGAAGT '
'>example_ '
'CAATGCGCACTAAAAGGGCATCATTTGATGCCCTTTTTGCACGCTTTC '
'>example_ '
'GGAACTGCCAGGCATCAAATTAGAAAAACCCCGGTCCATAAGGCCGGGGTTTTTTGCATATCAATTATTTGCATG '
'>example_ '
'AAGCGGGAGTAAAAAGTCAGCACGCCGAAATGGCGCGGCGTGCTGGACAGGAAGATTACAGCGT '
'>example_ '
'TTGCTGGTGCAACTCTGAAAGGAAAAGGCCGCTCAGAAAGCGGCCTTAACGATTACAGCATCGGCTTAAGGAAGC '
'>example_ '
'TCGAATGGATAAAAAAACAGCCTCCGAAAGGAGGCTGTAGAAAGGACGGTATTA '
'>example_ '
'TGGCGTCCTGAAACGAAAAACGGACCTCCGTGGAGGTCCGTTTATATGAATTTGGTGCCC '
'>example_ '
'GCACCAAAAGTATGTAAATAGACCTCAACTGAGGTCTTTTTTTATGCCTGAAATCC '
'>example_ '
'AAGGTTGAAAAATAAAAACGGCGCTAAAAAGCGCCGTTTTTTTTGACGGTGGTA '
