# Supplementary material for: iterb-PPse: Identification of transcriptional terminators in bacterial by incorporating nucleotide properties into PseKNC
Source: PLoS One. 2020 May 15;15(5):e0228479. doi: 10.1371/journal.pone.0228479 (PMC7228126; doi:10.1371/journal.pone.0228479)
Supplement: S7 Table — (CSV) [file pone.0228479.s007.csv]

S7 Table. Dataset with 122 non-terminator sequences of B. subtilis.
'>example_ '
'CAGAAAATAAAGAATACGGCAACGGTAAAATTACGCTAAGCCCTGAGGGTGCACAGCTGCTTCTCGAAGAAATTCAAGCCGC'
'>example_ '
'AAATCTACTGGTATTGTACGTAAAGTTGATGAATTAGGACGTGTAGTTATTCCTATCGAACTGCGTCGTACTCTTGGAATCG'
'>example_ '
'AGATTAGAATTTGAAAAACCGGTGATTGAACTGCAAACCAAAATCGCCGAACTAAAAAAATTCACCCAAGATTCCGATATGG'
'>example_ '
'ACCTATGAAGCTGTAGCAAGAGATCTAGGCTATGAGTATGTTCCTGCCGAGAAAGCTTTACAGGATGAATCATCTGTGGCGG'
'>example_ '
'ATGGAACAGCAAGTAAAGGACGACATCCAGCGTGTCTTTCAGCTTCAGAAAAAACAGCAAAAAGCCTTGCGCGCTTCAACAG'
'>example_ '
'CGGAACAGCGGAGAGAAAAGCTTCAACGCTTTTTAGATTCCGTCATCGCCCATGAAGAAGAAATCATCGAAGCGATCCGCAA'
'>example_ '
'ATGGAGTCTTTTTTCAATAGTTTGATTAATATTCCAAGTGATTTCATCTGGAAATACCTATTTTATATTTTAATAGGGCTTG'
'>example_ '
'GATTATTTTTTACCATACGTTTTGGTTTTATCCAATTCCGTTATTTTATTGAAATGTTCAGAATAGTAGGGGAGAAGCCGGA'
'>example_ '
'ACAAACCATTATGGACATCTTCGAGCATCTGCACGCGAACCCTGAAGTCAGCTGGAAGGAATATGAGACAACTTCATTTTTG'
'>example_ '
'GTGCCTCAGCCATTTTTTGTTCTCCAGAAGACTCTGGCCGGGCTCCGGAATGGACTGTTATATCATCTGGAAAATCAATTTG'
'>example_ '
'GTATTTGTCAGCAAGGTGAGAAACCGACTCGGCAAAAGAATAGCCTTCCATCTGCCTTAAAAAAGAGAAAACATTGCCGCCC'
'>example_ '
'TGAAACAACTTCCTATGTTTAATGAAGTGCCTCTATCCATTGTCGAAACCTTGCTGAAAAACGGCACGTTTATCCGCGGTTC'
'>example_ '
'CACAATTCAAAAGTGGCAACAGACAACCTTTCCCCGGAAGAGGTTGCCGATTACATTGTTGAGACATTAAAAATTGGCTGGG'
'>example_ '
'ATATCGTTACTCCCGACGGCCCAGTATACGATGCGGATATCGAAATGGTGAGTGTGAGAGCCGAAAGCGGCGATCTCGGTAT'
'>example_ '
'ATGGAGCCTATTTTTATTATTGGGATTATTTTAGGACTGGTTATTCTTCTTTTTTTATCAGGTTCAGCAGCGAAGCCTTTAA'
'>example_ '
'AGTGGATTGGCATCACAGCTGTTAAATTTGTGGCAGGTGCTTTGCTGCTGGTTTGTGTAAATATGTTTGGCGGCAGTCTTTG'
'>example_ '
'GGCTGGGTGCTTCCAGGAATCGTCGGAGCGGTTATCGGCTATGTGCTGACCTTATTCATCGGACCATCCAAACAGCTTAATG'
'>example_ '
'AAGAGCTGAAGGTGTACCGCTACTTCGGACATGAGTATATCCCTGCTTTTCAAACTGAAAAACTTGCTTTCTTTAAGCAGCA'
'>example_ '
'ATGGTTATTAGGTTATGAGCCTGCCTTTGAACTGAAACAAGTTCAAGCTTTTGTACAAGTGATAAAGGATATGCTGGATCAG'
'>example_ '
'TCACCGCGGCGAAGTTGTAGGCGCAGATGAGCAAATCAGCAAGCCTGAGATCAGTGATTTGATTAAAAAAGTGGATACGTAT'
'>example_ '
'GGAATACAGAATTGAACGAGACACCATGGGAGAAGTAAAAGTTCCTGCTGATAAATTTTGGGGCGCCCAAACACAGCGAAGC'
'>example_ '
'CAAAATATGAGAACTTCCGAAAAACGGCGGAAACGCTTTTCTTATCTCAGCCTACTGTGACCGTACATATCAAGCAATTAGA'
'>example_ '
'ACCGTGATAACTTCAAGTCTGCTGAAGAAGCGCTTGAATACGGCCTGATTGACAAAATTTTGACTCACACAGAAGACAAAAA'
'>example_ '
'ATGCTATCCATTCTTTTTATCTTCGGGCTTATCCTTGGTTCTTTTTACTATACGGCCGGGTGCCGTATCCCCTTACATCTAT'
'>example_ '
'CTATTATTGCGCCCCGTTCATCATGCCCGTTTTGCCGGCGAACATTAACTCCTGCAGAATTAATTCCCATCCTGTCATTCCT'
'>example_ '
'TTGAAGATAGGCTTTATCGGCACAGGAAATATGGGTACGATCCTTATCGAATCATTTATTGAATCAAAAGCGGCCGATCCCT'
'>example_ '
'CAAACATGACAATCACAAACCGCACAATTGAAAAAGCGTTGCACATAAAAAACCGCTACAACAGCATAAACGTTACCGAAAG'
'>example_ '
'AAGACAGGAATTTATGCTGTACCCGAAAGAAGAGCGGACGAAGATGATTTATGATTTTATTTTGCGTGAGCTCGGGGAACGG'
'>example_ '
'ATGAAAAATCGGCTCTTTATTTTGATTTGTTTTTGTGTCATCTGTCTTTTTCTATCATTTGGACAGCCCTTTTTTCCTTCTA'
'>example_ '
'TGATTTTAACTGTCCAAGCCGCAAAATCTACTCGCCGTATAATAAAGCGTAGTAAAAATAAAGGAGGAGTATATATGGGTTA'
'>example_ '
'ATGCATCACTGCAGACCGCATATGATGGCGCCAATTGTCCATCCTACTCATTGCTGTGAACACCATACGTTTTCGAAGACTA'
'>example_ '
'TCGTGCCGCACATTCACCCACAGCATACAACAAACGTAAACCACCAGCATTTTCAGCACGTTCACTACTTTCCACACACTTT'
'>example_ '
'TGACTGGGAAGAGGATGACGAGGAAGATTGGGAAGATGAGCTTGATGAAGAGCTTGAAGACATCAACCCGGAGTTTTTAGTG'
'>example_ '
'ACATGTATCAGCATGGATATTATCCGTCTTACAACCTTTCTGAACTGTTGAAAAACGATGTCAGAAACGCCAACAGAGCCAT'
'>example_ '
'ACTACAAAAGACACGATGATTATGACAGCAAAAAAGAATACTGGAAAGACGGCAATTGCTGGGTAGTCAAAAAGAAATACAA'
'>example_ '
'ATGAAGCAAGGATTAATCTCGATTATTATCCCGTCTTACAATGAAGGGTATAATGTTAAACTCATTCATGAATCTTTAAAAA'
'>example_ '
'AGGAATTTAAAAACATTCATTATGACTATGAAATATTCTTCATAAACGACGGAAGTGTTGATGACACGCTTCAGCAGATCAA'
'>example_ '
'GTAATTTCTACATCAACTTCTGATCCTGACTATGCGTTTTACGTAAAAAAACTAAAGAGCATTCATACACCGCCATTATATT'
'>example_ '
'ATGTTAGAAGGTAAAGTAAAATGGTTCAACTCTGAAAAAGGTTTCGGATTCATCGAAGTAGAAGGTCAAGACGATGTATTCG'
'>example_ '
'TTCATTTCTCTGCTATTCAAGGCGAAGGCTTCAAAACTTTAGAAGAAGGCCAAGCTGTTTCTTTTGAAATCGTTGAAGGAAA'
'>example_ '
'GCGATTCAAATAGGTGCTGATATTGAAGTAAAAGTGATTGCGGTTGAAGGGGATCAAGTGAAGCTTGGAATTGACGCCCCAA'
'>example_ '
'ATGGTTAAAATTTTTATTGATCCTGGCCATGGCGGGTCTGATCCAGGCGCAACAGGTAATGGCCTTCAGGAGAAAACGTTAA'
'>example_ '
'CCCTGCAAATCGCTTTAGCCTTACGTACGATATTAACTAATGAATATGAAGGCGTTTCTCTGCTGCTGAGCCGGACAAGCGA'
'>example_ '
'ATGGTAACCATAAAAAAGGATTTTATACCGGTATCAAATGATAATCGTCCTGGCTATGCGATGGCGCCTGCTTATATTACGG'
'>example_ '
'TGCATAATACAGCGAATACAGCCAAAGGCGCTGATGCGAAAATGCACGCCAAGTTTGTGAAAAACCCGAACACATCCGAAAG'
'>example_ '
'AGCCCAGTGGTATAACCAGCCGTTTGTGGCCAGATTTAAGTCACACTGCTTTTATCAGCCGACGGCGGAGACGTGTGAAAAT'
'>example_ '
'ACTTGAAGAAGTAAAACAATTGTTATTCCGACTCGAACTTGATATTAAAGAAACGACAGATTCATTACGAAACATTAACAAA'
'>example_ '
'ACTTGAAGTTGATCCTTCACAAAACATTTATAGAAATATACAGTGATTTAGAAGAACTGGCCGATATCGCGAAAAAAGGAAA'
'>example_ '
'TGCATTCAAATTGTATGAATATAACGTCTGGGCCAATCAACAAATATTCAACCGATTAAAAGAGCTTCCAAAAGAGATATAC'
'>example_ '
'CAGAACAATTGATTCAAGCAGTGAACAAACAAGTAGCCAACTGGACGGTCATGTATGTGAAACTACATAATTATCACTGGTA'
'>example_ '
'ATGGAAAACCGTATTGATCGTATTAAGAAACAACTGCACTCATCCAGCTATAAACTTACGCCACAGCGTGAAGCGACAGTAA'
'>example_ '
'GAGTGCTGCTTGAAAACGAAGAAGACCATTTAAGCGCAGAAGATGTATACCTCCTCGTAAAAGAGAAATCTCCTGAGATCGG'
'>example_ '
'ACGCTATTGATGAGCTGTTTTTTGTTATTATCTGTAACAGCTTGCGCTCCAAAAGACCAAGCAGCGGATATGGACTATGATC'
'>example_ '
'TGAAGGAGAAAGAATTTCAATCGAAGCCGTCGCTAACGAAAAGAGAAAGAGAAGTGTTCGAATTGCTCGTTCAAGATAAGAC'
'>example_ '
'AATCATTAAACCGAAAAATAGAGAGCTTGCGCCTTCCGCGAATGATTTTTATGAGTTTGTCATTCAATTTTTCTCTAAGCTG'
'>example_ '
'ATGGCAGACAATAACAAAATGAGCAGAGAAGAAGCAGGTAGAAAAGGCGGAGAAACAACAAGCAAGAACCATGACAAAGAAT'
'>example_ '
'TCTATCAAGAGATTGGTCAAAAAGGCGGAGAAGCCACTAGCAAAAACCATGACAAAGAATTCTATCAGGAAATCGGCGAAAA'
'>example_ '
'ATGAAATCATGCATATCGTATCATGCGCAGATGATAATTATGCTCGTCATTTAGGTGGGATGTTCGTTTCTTTATTGACTAA'
'>example_ '
'CACAACAACTCTTGAATTTGCGATGCAGGATAAAGAGCTTCGCGATCAGCTCGTTCCATTTATGGAAGGTTTACTAAACAAA'
'>example_ '
'CATGAAACGTTCTTAAAACGGGCTGTCACTCTCGCATGTGAAGGAGTGAATGCAGGAATCGGCGGGCCTTTTGGAGCCGTTA'
'>example_ '
'ATGAACAAAACAGAACTTATCAATGCGGTTGCAGAAGCAAGCGAATTGTCTAAAAAAGACGCTACAAAAGCAGTTGACTCTG'
'>example_ '
'TTTTTGATACGATCTTAGATGCACTTAAAAACGGTGATAAAATCCAACTGATCGGTTTTGGTAACTTCGAGGTGCGTGAACG'
'>example_ '
'AAAGCCTCATGCCTATTCTTGAAGCCATGTATGAGTGGGGGAAAGGCTATATGGAATTGATTGATATCGACAAAAATGTCAT'
'>example_ '
'ATGAAATTAGAGTTTAAAAAGAGTATTAGCAACAAAGTTATCATTATTTTAGGAGCAATGTTTGTATTTTTATTTTTGCTGG'
'>example_ '
'GTTATTTTTTACTTGTTGGAATCGATAAAGTCAGTAATGTTACACCTGAAATGTTTTTCTTTAGCTCCTATACTGTTGCGAC'
'>example_ '
'ACCCTTTTATTTTGATTGGACTGGACAAAATTGAAGGGGATTTAATTGTTCAAGACGAAACAGGAGATCGCTTTGAAGAAAC'
'>example_ '
'ATGGGAGCCATCGCCGTTTTATTTATCGTTTTTGGTTTTCCGATCGTCGCAGGTGTATTTGGTATAGCGGGTCATTTTTTAT'
'>example_ '
'TTAAAAGATTTTGGGTGGCACCGCTCATCGTTCTTATCACGAGCTTGATATTGTTAGTTACGTTAGCTTCGGGGAATAGCTC'
'>example_ '
'CTAACCCCTATGCAGACAGAAGAATTTCGGTCTTATCTCACGTACACAACAAAGCATTACGCGGAAGAAAAGGTAAAAGCGG'
'>example_ '
'TATATACCCGAACAAAGAAGGCTGTCCAGTTGAATTCACTCTAGATGTCATTGGCGGAAAGTGGAAAGGAATTCTTTTTTAT'
'>example_ '
'GTACTTGCCGGAGTGGGACTTTTGAGTGCAGGCGGATGCGGCATGCTTGATCAGGTGAACGACGGATTGAACTATACGAGTG'
'>example_ '
'ATGCCAGCAAATAAAAAAGAAGGCCTTATATTTGGCGTGATGATGTGCTTTGGAATGGTTTGCGTCATGTCGATTTACAATG'
'>example_ '
'CCATCATCAACCGAGCCATCTACGATTTTTCACTGATGACCGTTTTTGAAATGGTCATCGGTTTTATGATCGCCCTCCTGTT'
'>example_ '
'ATGCCAAATAAAAGTAAACCCAATAGATTAATCGCTGAAAAGTCTCCTTATTTACTCCAACACGCCCACAACCCTGTGGACT'
'>example_ '
'GGTTCCCGTGGGGAGAAGAAGCATTTGCAAAAGCAAAACGCGAAAACAAGCCGGTTCTGGTCAGCATCGGTTATTCGACGAC'
'>example_ '
'ATGGTTTATCAAACGAAGAGAGATGTACCCGTTACGCTGATGATTGTGTTTCTCATATTACTGATACAAGCAGATGCCATTG'
'>example_ '
'TTCCTTTTGTGCTGGGAAATATGAGAGTTTCCGGCTGGATCATTTTTATTCTGCTGACTCTTTTAAATGGACTCATCATTTG'
'>example_ '
'ATGGCCAAAATAAAAGATGATTGTATAGAACTTGAATTAACACCGAGAAGGTATCAAGAGTTGGACGATGATCCATTTATTT'
'>example_ '
'TATCTGTATTTGAATTGTTGGAAAATAAGAAAGCCGTCGTTCGCGATTTTTCTGCTGTTTTATTAGAAAGTGAATATAAGGT'
'>example_ '
'ATGGCGATGAGCCCTTATATTTTTATTGTATTGATTCTTATTATTTTATCGATGTATCGAGAAAGAACGGTAAAGCCCGGGA'
'>example_ '
'AGTTGCTGATCATTCCACTGTTGCTCTTATGGGGCGTATCTGCATCGTTTCAGCCGGCGTATTTTCATTCCGTATTACATGT'
'>example_ '
'ATGAAATGGAATAACATGCTGAAAGCCGCGGGCATTGCAGTCTTGCTTTTTTCTGTATTTGCATATGCGGCCCCATCTTTAA'
'>example_ '
'AAGCAGTTCAAGCGAAAACACCGACTGTCAGCACCCATACGTACAAAAAGATCAAGGAGTTAACGTATCCACAAGTGCATCA'
'>example_ '
'ATGAACCGAAAACAGCTCACTGAAGCTTACGAACGCGATGAAAATATGATGATTTTGGTGTTTGCCCAGTGGTGCGTGAACC'
'>example_ '
'ATGATCTTGATCCGATGGAGCTGTACGCCAAAGCGTATCCGCAGCAAAAGCTGAATGAAAGCTTGAAAAAAACCATGGACGA'
'>example_ '
'ATGAGCTTAATTAATTCACATCAATCAGCTGATTCCGGTTTGAATATCTGGAGTCAGCTGTTTTTTTATACAATCGTTACGG'
'>example_ '
'CGTCTGAATGGATAGGCGGTTTGCAGAAGCGAAGAAAAGGCAAAGGAAATGGCGAAATCTTATATGAAATTATTGGAAGAAT'
'>example_ '
'GCAGGACCAGCTGACGAAAAACGCAGTTGTCCTGAAACGGATTCAGCATTTAGATGAAGCATACAACAAAGTCAAACGTGGA'
'>example_ '
'ATGAACGAAAACATCATTCCTCTTAACAGACATACTCAAGAGATACCCACTACTGAATCTGTTATCAAAAACAGCGGCAACT'
'>example_ '
'CAGAGGTCCATATCGACATTCACATTGATACAATGCCAATTGCTTTTGCTATATTATGCTCTGCATTAGCCGCAAAGCAGAT'
'>example_ '
'TCTTTTTTGCGATCGGCCTCTATGTGCTGGCCGGGTTCATTTTATACAGAGACAGAAAACGCAATCAAGTCAGCCCGCGATT'
'>example_ '
'GTGAAAACGAATGATTATGTTAAATATATGACGCAGCAATTTGTCAAATATATAGATACTCCGAGAGATGAGCGAAAAGACC'
'>example_ '
'GAAAAGAAGTGCGGAAAGAAACAAAAACGCCTGTTTCCCAGCAGTGGTTCGGTATTTTACCCTATGGCTTCCGACTTTTGGC'
'>example_ '
'ATGAAAAAACAAAAATCCATTGACAAACACCAGCTAAAAGACGGCCTTCAATCCGATATCAAAGCAAAGCTTATGGAGATGA'
'>example_ '
'AGAGCCAATTGAAGGAAGAGGATGAAAAGAGGCAGAAAAGAGAAAAAGCAGAACAGATTAGAAAGAAAAAAGAGATCGAAAA'
'>example_ '
'GTGGAACAAAAGCTGAAGGCAATGAAGAACACAGCACAAAATAAAACGTGGGTATCCTTCCTGAATCAAAACCATCCTTATA'
'>example_ '
'CCTTGCTTCACTGGTCAATCGGAGGAGCAGAGTCCATCAAGAAAGATGTCTGGCTATTGCAGGATGAAATGACCTTCGAGAC'
'>example_ '
'TTGTTACTCAAAAGCCTAGAGTTCAAACGCGGTGACGGGATTCAGGTGAAAGTGACAGAAATACCTGTATTAAAGGAAGATG'
'>example_ '
'AGCACTATTTCTTTATGTTACATCACCATTTGCAATTCTACTTAAAAGAAGTGTTTTCATCAAACAGCAGGGCAAAAGTGTA'
'>example_ '
'ATGATTTCAAACGCGAAAATTGCCAGAATTAATGAACTTGCTGCCAAAGCTAAAGCTGGCGTTATTACAGAAGAAGAAAAAG'
'>example_ '
'ATGAATAAGGATAAATTAAGGTATGCAATCTTAAAAGAAATTTTTGAAGGTAATACCCCTTTGTCAGAAAACGATATTGGAG'
'>example_ '
'TTACTGAAGATCAATTTGATGATGCTGTGAACTTTTTAAAACGCGAAGGGTATATCATTGGGGTCCATTATTCAGATGATAG'
'>example_ '
'ATGGAACTGGTAAGAATTTTTAAAGAACACAATGTATTCGGCTGGATCTCTGTCGGGACAGCGGTTCTGTCCCTGCTGTTGC'
'>example_ '
'TGAATTTGGCCATTATCAGCAACGTCACGTTTTATTCCTATCAAATGCTTCCGTTCGCCATGGCTGCCGTTCCGTTCGGCGT'
'>example_ '
'ATGCTTCAATACCGAATCATTGTAGACGGCCGGGTTCAAGGTGTGGGCTTTCGCTATTTTGTTCAAATGGAAGCTGATAAGC'
'>example_ '
'GAAAACTGGCCGGCTGGGTCAAAAACCGTGATGACGGGCGTGTCGAGATTTTGGCAGAGGGTCCGGAAAACGCCCTGCAATC'
'>example_ '
'ATGTATGTCGGACGTGATATGAGCGAATTGAACATGGTTTCCAAAAAAGATTGGAAGAACAGTGAACTCGCTTATTTTCATC'
'>example_ '
'ATGCCTTTCAGCAAATTATGCCTTATTTGAACGAAGAAGGCCAATCAAAATACCGGGAATTAACGCAAGAAATTGAAGCGCG'
'>example_ '
'ATGGTCAGAGAGGCAGCAATGCTTCACATTAAAGAAGGCCTTGAACAAGAGTTTGAGGATGCATTCCGGCAAGCTGCGCCGA'
'>example_ '
'TTATTTCCGGCATGAAGGGCTATATCACTCACTCGTTATCAAAATGCATGGAGGAAACGCATAAATATCTGCTTCTTGTGGA'
'>example_ '
'TACTTTCAGGTCTCGCTGTTTCAACTGTCGGCATCACTTCTTATCTATTAAAAGACCCGTCAAATCGCCAAAAGGCAAGAGA'
'>example_ '
'AACTCGTTTGAAAGAGTTTCATACAGTTATGCTGATATTTTGACTGAGACTGTTGAGCTGACATTTAATGATGACGCCGCAA'
'>example_ '
'AGCACGTAAATGAAGAAACTGGAACAGCAAGAATTTATCCGCTTGACGAACCGCAAGAGGAGCATGAAGTGCAGCTGAACAG'
'>example_ '
'ATGGCTAACCAAAACTCTTCAAATGACTTACTAGTTCCTGGCGCAGCTCAGGCTATCGATCAAATGAAACTTGAAATCGCTT'
'>example_ '
'CTGAATTCGGCGTTAACCTTGGAGCGGACACAACTTCTCGCGCTAACGGTTCTGTCGGAGGAGAAATCACAAAACGTTTAGT'
'>example_ '
'ATGGCTAACAATAACTCAGGTAACAGCAACAACCTTTTAGTACCAGGAGCTGCTCAAGCGATCGACCAAATGAAATTAGAAA'
'>example_ '
'TCGCTTCTGAATTCGGTGTAAACCTTGGAGCAGACACAACTTCTCGCGCTAACGGTTCTGTTGGAGGAGAGATCACAAAACG'
'>example_ '
'GCGAGGAAAGATTCAAGATGCCGTGTTAAATGAGTATCATCGTCTGGGTGACACTGAAGCATTAGAATTCGAAGAAGCTGGA'
'>example_ '
'ATGGCAGGAGGACGCAGAGGCGGTCGTGCGAAACGCCGTAAAGTGTGTTATTTCACTTCTAACGGTATCACGCACATCGACT'
'>example_ '
'ACAAAGATGTAGATCTTCTTAAAAAGTTTGTTTCTGAGCGCGGTAAAATTTTACCACGTCGTGTAACTGGAACAAACGCTAA'
'>example_ '
'ATGAACCAAAAGCATTCAAGTGATTTTGTCGTCATTAAAGCCGTTGAGGACGGAGTGAATGTGATCGGCCTGACAAGAGGAA'
'>example_ '
'CAGACACAAAGTTTCACCATTCCGAAAAACTCGACAAGGGAGAAGTGATCATCGCTCAGTTTACAGAGCATACTTCTGCCAT'
