# Supplementary material for: iterb-PPse: Identification of transcriptional terminators in bacterial by incorporating nucleotide properties into PseKNC
Source: PLoS One. 2020 May 15;15(5):e0228479. doi: 10.1371/journal.pone.0228479 (PMC7228126; doi:10.1371/journal.pone.0228479)
Supplement: S8 Table — (CSV) [file pone.0228479.s008.csv]

GTATAAAATTCGACTGGCAAATCTGGCACTCTCTCCGGCCAGGTGAACCAGTCGTTTTTT
CCGCATCTTCAACAACCTGTAATCTCCCAACGCTGGCGTGGAGCAACACGCCAGCGTTAT
CCCTTCCCCAACTTTCTTCGTAACGCCTCGCAAATTTCTT
CAGCGCACGCGCTGCGCATAAACGACACAATGCCCGGTGAATGAGATTCCCGGGCATTTT
TCGTCTCCAGCGAATCCGTTCTTAAGATATAAAGTCGTTT
ATTTACCCCACGTCATCTGTCATAACACAGGTAACTTAAA
GGTTCTTCCTTTAGTATCTAATCTGTTGTTCATGTGCCGGATAAACTATCCGGCACATCT
TTTCTTGAACGACAAAAACGCCGCTCAGTAGATCCTTGCGGATCGGCTGGCGGCGTTTTG
TACGGTTACGCGTAATTCGCAAAAGTTCTGAAAAAGGGTCACTTCGGTGGCCCTTTTTTA
ATTTTTACAAGCTCCTGATTCAATATTGACGTTTTGATCA
TTATGCCGCTTTATGTGCATCTACCATGATGATATCACTG
GGATGGCTTTAATTTTAAATAATTAGCGGATAAAGAAACGGAGCCTTTCGGCTCCGTTAT
ACCGGGTGATGCAAAAGTAGCCATTTGATTCACAAGGCCATTGACGCATCGCCCGGTTAG
CTAACCCTCTCCCCAAGGGGGCGAGGGGACCGTCCACTCT
CGCAGCATAACGCGCTAAATTCGCACAAAGGCCCGTCACCGCCAGGTGGTGGGCTTTTTT
TAATTAACCATTCCCATACAATTAGTTAACCAAAAAGGGGGGATTTTATCTCCCCTTTAA
TGCCCACGCTACGGACAGCACAAGATGTGCATTCAGCCTCGCCGTTCTGACGGGGCTGTG
GAACCAGCTGCTGGTTTCCTGATGTAATGCCGGATGACCTTCGTGTCATCCGGCATTTTT
AACAGGCCCGCACAAGCAAACTTATCAGCAATCTCAGGCCGGATATTCATTCGGCCTTTT
GTAACATTGCCTGATGCGCTTCGCTTATCAGGCCTACATG
ACCACCTGGCGTCGTAAGTAATTGCGCTATTGCCGGATGCGAGTTTTCGCATCCGGTTAT
TAGCCATTTCAATGTAACAATTAACCCTTAAAATAAACCC
CCTCTCAGATTCTCCTGATTTGCATAACCCTGTTTCAGCC
TCTGACGCGAAATACTTCGGAAATTCACCTAATTCTTCGGGTGCTGCGGCACCCGATTTT
AATGCCATAAAAAAGCCGCCAGGTTTGACCCCGGCGGCTA
GCAAAATCAGCAATTTTTCCTGGTTCTCACTGTTCACTTT
TTATCTCTTTTTCTTTCAAGATATAAATGCAATGGATAAT
TCTGAAAAACGCGTAAACACATTTAATAAAAAAAGGGCGGTCGCAAGATCGCCCTTTTTT
CGCAAGCGTCGCATCAGGCAACCAGTGCCGGATGCGGCGTGAACGCCTTATCCGGCCTAC
TGGTGGTTAACGCACACTAACCGCTGATTTACCCGGCGCAGTCTCTCCTGCGCCGGTGTA
GGCGGCAAAACGCTGGTAGTTTTTTGTTAGCCGGATAAGGCACCGCTGCGTCCGGCAATT
CTAAACATCGCGTACGCCGCTGACCCTGTCGTGGCCGTTATCACCAGTAGCGGCCACAAA
CGCGTTAATCAGGCATTTTAATTCTTTTCTCAGCCGGATGAGCCATGTCATCCGGCTTTT
GGTTACCGCTTCTAATCACTTTGGTGATATAAAAAATCCGCCTCTCGGGGCGGATTTTTG
TTGCCAGACCCTAGTTGGCCGGGAGTATAACTAACAAAAC
ATAATGATTACTGCCAGCTAATCTGTGCCCTGCCGTTTTT
AATCTGATTGTTAGGTAGGTTGGTCAAGTCCGTAATCTCGAAAGAGGTTACGGACTTTTT
TTTTCCCCGTTGTAACATTGCTCTGCAAATAATTCTGATA
GAATATATTGGCTAATACCCAATTTTTCTGAATCTAAAAAGCGCCTGCGGGCGCTTTTTT
AGCGCGAGAGCCTTTTTTGTCAGCTATCTATACTTTAAGG
CGGGCAATAAATAGCCAAATCTTTCTTTATCAAAACGTCGGCACATTGTCGGCGTTTTTT
TGGCCTGGATTTCTGGCAAAGTGCGCTTTGTTTATGCCGGATGCGGCACGAGCGCCTTAT
CTGATGACAAACGCAACATTGCCTGATGCGCTACGCTTAT
ATACCTTCCAGAGCAATCTCACGTCTTGCAAAAACAGCCT
TAACTAAAGCACTGGCTTGATAAATAACCGAATGGCGGCAATAGCGCCGCCATTCGGGGA
TAAAGAGACAGAATCAGGCCATTACTACCCTGTCCGCCAT
GTGAGGGGCACTCACGCTTTCGCTTAAACAGTAAAATGCCGGATGATAATTCCGGCTTTT
ATTTCATCTTTGAATCAACATATTAAAATTCATCGAATGG
GCCCATTATCAGGTTTATATGCTTGTATTAGCGCGCGTTA
TAAAAAGATCTAAGTTGTCATTTTCCACCCTTATAAAAGGTCCGCTTGCGGGCCTTTTTT
CCTGCCGCTATATTTATTTGACCCTCAGTAAATCAGAACT
GTCATAGCTAACAAATAATGCAGTTTGCTGACCAGTCAGTTTGCGCTGACTGGTCAATCT
GTCTGTAATATCCATTTGTATGACCTATGCCTCCTTCACC
TTGTCCGGTTTAAGACAATTTAATAAGAATAAGCTATAAA
GTTTTTAAAGCGGATCGACTTTCAGGCAAGAAACGGAGTG
TTCTGCTTACTGAATTTCGGTGGTGCCGTTAATTTTAAAC
AATAACCTTTAATTCTGTCAGGTTTTTATAAACAAAGGGTCGCGAAAGCGGCCCTTTTTT
TCCCCGCTCTACCTTCGTTATATCCAGGCAGATTTTTTAA
CTCTGTTATACCTTTCTGATATTTGTTATCGCCGATCCGT
TTTACTTACTGCTCTTCGCCGCCAAGGAAATAAATTCCCA
GATTCATTTCGCAAATGTGCTGACATTTTCCCCTCTAATC
CAGATAATCCCCAATGACCTTTCATCCTCTATTCTTAAAA
AGCATTAATAATAATCGATCGTATTTTTGATGGTGTAAACCCGTTCGACGGCGGGTTTTA
TTTATTGAGATCGCTTAACAGAACGGCGATGCTTTGACCT
GGCAAGATAAATCGCACGTTGTCAGCAACTGTAACGCAGAAGGTTATCCTTCTGCGTTTT
GTTCCGCGACTATCGTCGTTAATCACCCGTTGCGGGAGTCTCTTCCGGCTCCCGCAGCCA
TTTCACTGTCGAAGAGTCACCGTAAAATCAACGCCATGAC
TTCAACGCCATCAAAACATTGACTTTTATCGCCGTAGCCT
TCGTTTGTCACTGCTCAGCCCCAAATCATTGCTGCCCAAC
TTTCTCTTCTCAAACAGTTGTAAAAAAAGCCTGATCACCA
AATGACCCCACGACTCATCTCAATTATCTCGCCATGACCT
CTCCAAATAAGTTGAGATGACACTGTGATCTAAAAAGAGCGACTTCGGTCGCTCTTTTTT
ATTACGGTGGTGCAATACCTGGGAGGAAACAATGCAACAA
ATTTATATCAGCATAAATGGGTCAGGACGCTTTTAATCACATATAAAAAGCGTCCTTTTT
TCCTGATTATACGCACTGTCATGGTGCAACTGCTTCAAAT
ATGCCCTGGATCGTGGCTGAGTGATACGTAAACCACTGAC
ATTTCAGCTGATGACCACCACGCTTTTTATTGACCATTTT
ACGCACCACAATCGTAGGCCTGAGAAGACGCAACAGCGTC
ACTTACTCTACCGTTAAAATACGCGTGGTATTAGTAGAAC
TTCTGAAGCAAACTTGAACTTATCATCAGGCGAAGGCCTCTCCTCGCGAGAGGCTTTTTT
ACTCCCTCCGCATGAATCAACACCAAACCCGGATGATGCC
ATCCCTGAACAGTATAAAAAACGAACGATAACCGTGATCT
TCAATGCAGCTGGTGTGACACGACATTCAGAACATGTTGG
TTTAAATCACCTCTTCGATAACCCACACGCTGACGCTGCC
ATTTGGCTCCTCTGACTGGACTCGAACCAGTGACATACGG
TCATTGATTCTTATCTGTGTATCACCGTCATCATTCTCAT
ATTCTTTTGTATCGAACTCCTCATTAATAACCATTTGTTC
TTGCCTTTCACTCCTCGAATAATTTTCATATTGTCGTTTT
TCCGAATTCACTTAATCGTTCTGTGCCGTCTGCCCCGCCGCCGCCATTTGGGCGGCTTTT
CCGAGTGCTTCTCGCTTAAGCCTGGTGCCGGATGCGGCGTGAACGCCTTGTCCGGCTTGC
AATTCCATTTCCCTGACAAATCATGCGGATATAAAATTTA
GCAATCCCTTGGCTATCCTGACGAGTTAACTGAAAGCACTGCTTAGGCAGTGCTTTTTTG
TTCGTTCGCGCTTAATTGCTGAATAAGTTGTAAAAAACCCCGCTCCGGCGGGGTTTTTTG
CATTGTTTTCAGCGTACAAACTCAGTTTTTTGGTGTACTC
GTATTAGGGCACGGTAAAGTTTGGCTGTGCCCGTAAAAAA
GTGAATTGGTTGTAGTGCCAGATACAACGCTTATGCGTCTTATCTGGCCTACAACGATTA
CCAGGCGCTGGCTTAAACTCCTTTCTGATGCCCGGTAAGCATGTGGTTACCGGGCATTTT
CCCTCCGGCAAAATTTGTCCAACCTGTTGTACTCAATAAG
CATCCGCAGCTTTGCGCTGCGGATATCTGAACCGGAAATAATCACTATTTCCGGTTTTTT
TCATCAGGCAGCGGATATCTGTCAACCTCACTACTATCGA
CAAGACAATAGCGATGTAAAGCACTAAGTTTAAATTGCGCGCCAATCATGGCGCGCACAA
TCCGCATCAAGAAGTAATTCTTGCCGCAGTGAAAAATGGCGCCCATCGGCGCCATTTTTT
TACGCTGCCGACGAGTAATACCCCCGTAATTAAAGCGCCAGCTCTGCCGCTGGCGTTTTT
TTTTTCAACCCTCCAGGGGCCATAACGTGTAATAACGAGG
AGTTAAGCGACGCTCTGAAGCGTTAATGACTCAGGCGGGTGATATCACTCACCCGCCCTC
ATTACAGCACCTTATGCGGGCCAAAGCATTCGTAATGAAT
GTGTCTGTAAATCACGACAATGGGTGGTTTGCCGTGTCGC
TCGTTAATAGAAAATGCGTACCGCGCAATAGACCAGCAAC
CCCGCAAATTTACTCACTCTCTGCCGGTAATACTGGCATC
TCGATAGCTGGCTGAACGAATCTCTTTAATCTTACCGGGGCGCATCTTGTGCCCCGTTTT
TTGAAGAAGAGTAGTCCTTTATATTGAGTGTATCGCCAACGCGCCTTCGGGCGCGTTTTT
TACCCCTTAAAACACCAGCAAACAGATAAAAAAGGGCCAGCCAATTGGCCAGCCCTTCTT
GTTACTCCGCCACACTCTCGCGCAGCGGTTTCACAGGAAA
CGTCTTTGAGAGCAACTTTATTATTAGTTACCACTCAGCG
ACTAATAATAAAGTTGCTCTCAAAGACGTTAAAAAAGGTGCTCAATGAGCACCTTTTTTC
GCCGCAGTCAGGGTCTGGTGCTGATCGTGTTTATCCTCCA
TTCTCAAGCTCGTTGGTTCCACGGCATCTTATCTAACAAC
TAGTGCAAAAATGATAATAAATACGCGTCTTTGACCCCGAAGCCTGTCTTCGGGGTTTCT
CAAGCGATCCATTTCATACTCTTCTTTATTTCTTCGTTTT
ACCCTCCGTTAAATTCTTCGAGACGCCTTCCCGAAATTTT
AAATTCTCTTCATTAAATTTGGTGACATGTGTCACGCTTT
CCGGTCTGAAGTAATCTTTCTTCACCTGCGTTCAAAGGCCAGCCTCGCGCTGGCCTTTTT
CGCGAAATAGGCGCTCACGATTAATCTCCCCAAGCTTCCTCCCATCGCGGAGGAAGCCAC
TCTTCGTTTTGTTACCTGCCTCTAACTTTGTAGATCTCCA
AAAAAATACTGTAACGCCTGACGATTTTCCCCGTTCCCGGTTGCTGTACCGGGAACGTAT
GACCAGTTCGGCGGCTAACATGCAAATTCTCCCGGTGGCGGTAATGTTCCGCTACCGGAC
GTAACGGTCATAACCCTTTCCGTAACTGATGACGACGACGGGGCTTCGGCCCCGTCTGAA
TTATCCACATATTTTTGTTGAATAAGCCACGATACCGGATGGCACTCGCCATCCGGTAAT
AAACATTCGTCTTTAATGCACTGTAAATTATGAATTAATCCTCTAATTTATAGTGCTTTC
ACCCATTGATGGTGTTCACAATGCCCGCCGAACGCATTCGTGTTGACCAGCGGGCATCCT
TCTGTCTTTTGTACTCGTGTACTGGTACAGTGCAATGCAT
AATCTGGAAAACAAAGGCCAGTAATTCGACATCAACCCTGCCCTTCAGGGGTGGGGTTAC
TTATCAATTCATACCAGGGATAACATCATGAAACTCTTTG
TCGCTGTTCAACGCGATCGTTAATCCCCTCCCCTCATCCCGCGCAGCGCGCGGGATGGTT
TAGCTAAAATCTGAATCAGCGTAAAAACTGGAAAGTTGCT
GGCAACCAATTAAGTCGTGCGCTCAAAACAAAAAACCGGAGTCTGTGCTCCGGTTTTTTA
GTACAAATAAACCCTCATCGTCTTGTCCGACGATATTGCCCCCGGTTCGGGGGCTTTTTT
GGTCTTCAGGAAAAATAAGACTGCTAAAGCGTCAAAAGGCCGGATTTTCCGGCCTTTTTT
TCTTCCAGCCAAGCCCTTTCTTCTTGTAATTAATAAGGCGTCTAATGACGCCTTATTATT
ACCCGTAGTATCCCCACTTATCTACAATAGCTGTACTCTT
ATTTGTTGACGGCATATCTTATTCGTACTGTCAGAACGAA
CGCCTCAATAATGTGGCGGTGGCGTTTCTTCAGCCTGCGA
CTCTCCCGGCGTAACCCGGATTTGCCGCTTATACTTGTGG
CGATTCGGGATGAATTAGTAGGCCGGATAAGACGCGTCAAGCATCGCATCCGGCATCAAC
ATTCAGTAAGTTTTAAGATGATGAGGCGGCCTCAGGGACGTGTTCCGGAGGCCGTTTTTT
CGAAGGAAGATTGAGTCTATTATTGGGTCCTTTGGTGAACGATCAACAAAGGGCCACTAG
AAGAAGAATAATCTTCCCTCTACGACGTGTTCCTGAACGCCCGCATATGCGGGCGTTTTG
AGATAAGGCGCTCTGGATCAACAACCTAAGGGCAATTCTCTGATGAGGATTGCCCTTTTC
ATTCAGCGAGTTAAGATCTAAATAAAAAACCCGCCAGCAATCATGCATGGCGGGTTTTTA
TGCGCGTGTGACCCGTCCTGAATAGCGTTCACATAGATCC
GTTTTCTCCCTCTCCCTGTGGGAGAGGGTCGGGGTGAGGG
CTGGCGTAAGGGAATTTCATGTTCGGGTGCCCCGTCGCTAAAAACTGGACGCCCGGCGTG
ATGAAACGCTCATAAATTTGTCTTATGCCAAAAACGCCACGTGTTTACGTGGCGTTTTGC
AGCGGAAGAACTGGTTGTAAAAAACGAGAGCGGTGGCTTAGTCTGGCTAAGCCACCTGTT
CCGAGAAAAAATAATTCAATGTAAATTACATAAAGCCCGTGAATATTCACGGGCTTTTTT
TGCGTTACCTGTTGGCCTACACAGTAAAGAAATTACGCGG
GAAATACTTCTGTTCTAACACCCTCGTTTTCAATATATTT
GTTAAGTAAGATTGCGTGGCAGTGAACAGTTTTAACGAAGGGGTGGTTTCACCCCTTTTG
CCAGCGCCGCCAGAATCACCTCTTTTTCCACTTCCACCAA
TACATAGCACGATTGATTAAATAACCTTAATAACAATGCCGACGTTATGTCGGCATTTTT
CTTTCGTCTGCAATCTGAATCGTTCGCCGGTTAATATTTC
AATTACGCCCCACAGTGCTGATTTTGCAACAACTGGTGCGTCTCCTGGCGCACCTTTTTT
TTCCCGCCGACTAACATCCTTCCCCCGTCCGTTGTATAGT
TGAATACGTCTCTCGCGTGAAGTAATGCGGTTGTGGTGCGGCCTGCAGGCTGCACCATCA
ATAACGACTGCGGTACAGGTCAATAAAGCCACCGCATCCTCAGGGATGTCGGTGGTTTTC
TGGCGCATCTTATCCGCCCTACAAGCCATGCACCGTAGAC
AAGAAGTATCGTTAATTCCTCATTTCCCTGTTGCCTGCACTCAGGTAACAGGGAACTTAT
TTATTTCACGCCAATCATAACCCACATAAATATATTTAAA
CACCAGACCCGCGAGCATTAATTCTTGCCTCCAGGGCGCGGTAGCCGCTGCGCCCTGTCA
CAACGACCCAGCCAGACGCCAGCCACAGGCTTTCCTGATA
TGCGAAAATGCCGGTCTTGTTACCGGCATTTTTTAT
TAACTAATACGGTTCTCTGATGAGGACCGTTTTTTTTT
AATCACCCGCCAGCAGATTATACCTGCTGGTTTTTTTTA
AAGTAAAAGGCGCAGGATTCTGCGCCTTTTTTAT
AACGACACAATGCCCGGTGAATGAGATTCCCGGGCATTTTTTTATT
TTTACCACAGGCGGGAAATGCTCCCGCCTTATTTTTT
TAAGATGAAGCCGGCGAATGCCGGCTTTTTTAAT
GACAAAAACGCCGCTCAGTAGATCCTTGCGGATCGGCTGGCGGCGTTTTGCTT
CTGAAAAAGGGTCACTTCGGTGGCCCTTTTTTAT
ATTAAAGGCTGATGCCAGAAAGGGTCCTGAATTTCAGGGCCCTTTTTTTA
ATATCATTCAGGACGGGCGCTTGCCCGTCTTGTCATTTTT
AATAAAAAGGCACCGATTCCCCCGGTGCCTTTTTTAT
ATGAATAACGGAGCCGAAAGGCTCCGTTTCTTTA
TAATTAGCGGATAAAGAAACGGAGCCTTTCGGCTCCGTTATTCATTTACGC
GCAAATTCACCCCGACAGCTAGCAGGCTGCCGGGGTTTTCTTTT
AGATAAAACCGTCTGCGGAATATTTCCCGCAGACGGCTTTGTTG
TGTAAGTCGGTAATGGCCTTCTCAGTGAGAAGGCCTTATTTGTATTGT
TTTGTTTTAACCACGGGGCTGCGATGCCCCGTGGTTTTTTATTG
GTTGAAAATCCCGGTCAGAAGATCGGGATTTTTTTT
TCCAGGCCGGTAGATTCACGGAAGACCGTTCCATGATCGCCGGCCTTTT
CTATTAAAAAGGTGCTACGGCACCTTTTTTCTTA
GCACAAAGGCCCGTCACCGCCAGGTGGTGGGCTTTTTTTT
ACAAGAAAAGGTCGCTTTCGCGGCCTTTTCCATT
CTTCCAGCACCGGGCAATTGCCCGGTTTTTTTTG
CAAAAAACAGCCGGACGGTTTTCACCTCCGGCTATTTTTTT
TAATCACTAAGGCCGCGTAAGCGGCCTTTTTTATGC
TGTCGCATCCCGCTCTGCGGAGCGGGTTTTTTTG
TGGATTTTGCCACGGTTTATACCGTGGCTTTTTTTG
TCTTCATCTCTGCGTGGAAGAACCGGCGATCACCGCCGGTTTTCTGC
TTATTTATAAACCCATAATTACAGAAAATAATTATGGGTTTTTTATTTG
CTAATTCTTCGGGTGCTGCGGCACCCGATTTTCTTC
AATTGCTTAGCCGCCGGGGTCAAACCTGGCGGCTTTTTTATG
AGTATCCCGCCCTGCCCGGAGCCATCCCGGCGGGGCTTTTTAAT
AATTCAAAACCCGCTTAATCAGCGGGTTTTTTTTG
ATAAAAAACCCGCTTTTTGAAGCGGGTTTTTTGT
TCAATATCTTGTTCGATACAAAAAACCCGCTTCAAAAAGCGGGTTTTTTAT
AAGCAAAAAGCTCGCCGAAGCGAGCTTTTTTAAT
GTAAAAAAGGGCGATTGAATGATCGCCCTTTCTGTT
ATTGAAAACCGCCAGCGGAAACGCTGGCGGTTTTTTGT
TTAAAAAATTATGGGCCGCTCCAGGCCCATAAATTTTTAC
CCAATAATGGGAGAGCGGAGTCTCTCCCTTTTAATT
GCAACAAAAAAGCCGACTCACTTGCAGTCGGCTTTCTCATTTT
GATAAAAGCGGCTTCCTGACAGGAGGCCGTTTTGTTT
ATAAAAAATCCGCCTCTCGGGGCGGATTTTTGTT
AAAGCAAAAGGCGGACTCATAATCCGCCTTTTTTATT
AGGCAAAATGCCAGCCCGATCGGCTGGCATTTTTATC
GGTTGGTCAAGTCCGTAATCTCGAAAGAGGTTACGGACTTTTTGTTTA
AAATAAAAGAGAACCGGGGCCGAAACCCCGGTTGTTATGATTAG
ATCATAACAACCGGGGTTTCGGCCCCGGTTCTCTTTTA
TTCCCCGTAAAGCGGCAACTTTATTGAGTTGCCGCTTTTTTATTCC
TGCTTAATCCCCACAGCCAGCCTGTGGGGTTTTTATT
TATCAAAACGTCGGCACATTGTCGGCGTTTTTTTT
TTAAAATTAAGGCGGCAGCAATGCCGCCTTTTCTTTTT
GCGTCTTCAAGAGCCAGCGCCCGCTGGCTCTTTTTTTATC
GTAAATATAACCGTCTCCGGTATGTTGCCTGAGGCGGTTTTTTTGTC
AGGCGAAACCTCCGCAATGCGGAGGTTTCTTTT
GGCTTAAGTTCTCGTCTGGTAGAAAAACCCCGCTGCTGCGGGGTTTTTTTT
CAAAAAAAACCCCGCAGCAGCGGGGTTTTTCTAC
CCCTGAACAAATCCCCGGAAGGTTTTTGCCTTCCGGGGATTTTTTATTTG
TCAGCCTCAGAGCATTCAGGTAACTGAATGCTCTTTTTTATG
CAATCTGCACCGCCGGTAACCCCGGCGGTTTTCTGTT
GCGCGAGTTTGCCGCTTTTGACCCAACCGGCAATCAGCGCCGATTTCTCAT
TTTAAGCGAAAGCGTGAGTGCCCCTCACGCTTTATTTTTGA
ATACATCATTTGTATTACAGAAACAGGGCGCAAGCCCTGTTTTTTTT
TTAATCACGAGGGCGCATTCGCGCCCTTTATTTTTC
GTAATCAAGCCCTGGTAACTGCCAGGGCTTTTTTAT
CTTATAAAAGGTCCGCTTGCGGGCCTTTTTTCTT
AAATTTATTAACGGGAGCGTAACGCTCCCGTTGTTTTTTGT
ATATAAAATCCACGCAATTGCGTGGATTTTTCAT
TATCCTTTGCGCGGCATGATGTCGCGCTTTTTTTA
CCACGAAACGGCGTTGAGCAATCGACGCCGTTTTTTTA
GGCACTATAACGGCTTCCACAACAGGGAGCCGTTTTCTTATG
GCGTGAAAAAGGGCTGACAACTGTCAGCCCTTATTGTTTT
AAAACAATAAGGGCTGACAGTTGTCAGCCCTTTTTCACGC
AAGACAAACGCGAGGCTAAGACCTCGCGTTTTGCTT
TCTGTCAGGTTTTTATAAACAAAGGGTCGCGAAAGCGGCCCTTTTTTAT
ATTCGAAAGCCACGGATATATCCGTGGCTTTTTATG
TTCACCATGAGCGGCGCTTATGCGCCGTTTTTTTTTCT
AACTGACAAGGCCCGAGTTATCGGGCCTATTTTTTA
ATTATAAAGCAGAGTTATGTTTAAGCTCTGCTTTATTTA
TGATCCCTAAACCGCAACGCTGATACAGGTTGCGGTTTTTTTATTG
GGTTCATTCGTTGGCCTCGGTTGATAGAAATATCGGTCGGGGCCTTCGTCTTTCTG
ACTTTCCTAAGCCGCCAGCCAGGCGGCTTTTTTAACA
TACCTTGATGCCCGGTATTTGCCGGGCATTTACTTT
GCTGAAAATGGCGCTGTAAAAGGCGCCATTTTCATA
CGATTAAACACCATTGCCTGCGCAATGGTGTTTTTGTT
TTACTTCTGAACCCGGTTTCGACCGGGTTTCTTATTTC
ATAGTTGAAAGGCCCATTCGGGCCTTTTTTAATG
GACGTTTGGCGGTATCAGTTTTACTCCGTGACTGCTCTGCCGCCCTTTTTA
AAATATACGCCTTTTTTTGTGATCACTCCGGCTTTTTTCG
TCTTTTACAAGCCGCTAACTTTTCGTTAGCGGCTTTTTTTTTG
AAGTGGAAAGGGGGAGTGAGAAATCACTCCCCCTGGTTTTTA
GTGAAATGAAGGGGGCGTGTGGTCAGTAACCTGACCACACGCAAACTTATTTAGCG
AACTGTAACGCAGAAGGTTATCCTTCTGCGTTTTTGTT
CTGCGTAAAAATACAGGCGCAACCCGTGAAGGTTGCGCCTTGTCTTTATTAGCGG
TGTATATCGAAGCGCCCTGATGGGCGCTTTTTTTATTT
AAAAAAAATGGCGCACAATGTGCGCCATTTTTCAC
GTGAAAAATGGCGCACATTGTGCGCCATTTTTTTT
AGTTGAAAGAGGGAGCTAGTCTCCCTCTTTTCGTT
AGGATAATGGCCGCTCCGTGCGGCCTTTTGATT
ACAACGGAAACCGGCCATTGCGCCGGTTTTTTTTGG
TTCTGAAATATCCAGCGGATCAAGAAAATTCGTTGGATATTTTTTTT
TCTAAAAAGAGCGACTTCGGTCGCTCTTTTTTTT
TTTCCAGGGCATTTTGTGCATAAAAACAGGGCGTCACGCCCTGTTTTGCAT
AAATTGCACAAAGGCTGCACACAGGCAGCCTTTGCTATTTTT
TACACTACCGGGGCCTTTTGGCCCCGTTTTTTTA
GTAATATCAATCAGGCACAAGAAATTGTGCCTGATTTTTTAACA
TAAAAAAACCGCCTCAGTTCTTTCACCAGAACGGGCGGTTTTTAAC
ACACTTTCAGGCCTCGTGCGGATTCACCCACGAGGCTTTTTTTATT
AGGCGAAGGCCTCTCCTCGCGAGAGGCTTTTTTAT
CCATTCGCAGCCGGTACGCAGTCAGTACCGGCTTTTTTTAT
CTCGTACCAGGCCCCTGCAATTTCAACAGGGGCCTTTTTTTAT
GTGAGAGTGAAGCCTGATCAGGGTTAGCCGATCAGGCTTTTTTATTGC
ATTTGTCAGCAACGTGCTTCCCCGCCACCGGCGGGGTTTTTTTCTGCCTGGAATT
TAATCAATCGCGGCCGCGTTAGTACTCACGACGTGGCTGCGTTTTTTCA
AAGCTAGCTACAGACACGCTCATCACTATGACGTGTCTGTATATTAATA
AGCAAAAAGCCTGCTAGAAAGCAGGCTTTTTTGA
CTAATAATAAACCGGAGTCGAATGAACATTTGGCTCCGGTTTTTTTATTC
AAGAAAAAGGGCAGGGTGGTGACACCTTGCCCGTTTTTTT
AAAAAAACGGGCAAGGTGTCACCACCCTGCCCTTTTTCTT
AAATTGAGGCCCGGCGTATATTGCACCGGGCTTTTTTTT
GAAAATTCGCAGCAAAAGTAATTTGTTGCGAATCTTC
AACAGGAAGCCCCTCAGTCGAGGGGCTTTTTTGT
AAACACGCGCACTTTGCTACGGCTTCCCTATCGGGAGGCCGTTTTTTTGCCTTTCACT
ATAAACATGGCCGCTATCCCATGGCGGCCTTTTAATT
TTTAGAAAGCCGAAATCATTTATATAAATGATTTCGGCTTTTTTAT
TCCCTTCCTTGCTAAGCCCTCTCAACCGAGAGGGCTTTTTCAATTCCATTT
ATTTCCTCAAGGGCAGATTATTTTCTGCCCTTTTTTATTG
GCAGAAAAGGGATAGCTCAGGCTGTCCCTTTTTTAA
AACTGAAAGCACTGCTTAGGCAGTGCTTTTTTGT
ATTGAAAAGTCCAGGCTGCAAAGTCTGGGCTTTTGTCG
TCTGTTACTTTGTAAGTCAGAAAGCCGCCGACATGCTCGGCGGTTTTTCTG
TAAAAAACGAGCCGCTGGGGGTGTTTTAAACCCCAGCGGCTTTTTTTTAG
CATGATTTAGCCCCGTCTCGTCGGGGCTTTTTTATG
TTGCGCTGCGGATATCTGAACCGGAAATAATCACTATTTCCGGTTTTTTAT
AAACGGCAGAATGAAAAAAGAGCCGCAATTGCGGCTCTTAACATTTTTAGTGGT
CACTAAAAATGTTAAGAGCCGCAATTGCGGCTCTTTTTTCATTCTGCCGT
AATGCAAACAGGAGCCTGATGGCTCCTGTTTTTCAT
TAAAAAAATGGCGCCGATGGGCGCCATTTTTCAC
TGTTAAACGCCCGGAGGCGCTTCCCGCGATCCGGGCTTTTTAAT
TTCAATTTGCCGGATTCGTCCGGCTTTTCTTT
ACGGAATCAGGCGGGCAATGTTCCCGCCTTTTCTTTG
TAAACAACCAATACACCCGGCCCCTCGCCGGGTTTTTTGTGATCTGC
TTGAAAAAGGCGACACATTGGCATGTCGCCTTTTTTAT
AAAATACAGGGCTGGAATCATCCGGCCCTTTTTTCT
TACAATGCAGCGCCCCCGGACGAGCAGCCGCTCACCGGGGCGTTTCTTTTTT
CAATAAAAAACCGCCAAATTCGGCGGTTTTTTATTG
AATAAAAAACCGCCGAATTTGGCGGTTTTTTATT
AAGTAAAACCCCCGAACTGGTAAGGAACGGGGGTTTTACTT
AAGTTACTAAGCGGAAGAGGGCGACCTCTTCCGCTTTTTTTCGT
GGGGAAATGCCGGATGGCAGAGTTGCCACCCGGCTGATTTAT
ATGCGAAAGGCCATCCTGACGGATGGCCTTTTTGCA
ACACAAAACGGCAGCCCTTGAGCTGCCGTTTTTTTA
CGAACAATAAGGCCTCCCAAATCGGGGGGCCTTTTTTATTG
AATAATTCACGGCCCTGCATGCGAATGCCGGGCCGTTTTCGTTA
AGAAAAAAGGTGCTCATTGAGCACCTTTTTTAA
TTAAAAAAGGTGCTCAATGAGCACCTTTTTTCT
TCCTAAGAGCCCGCACGGCGCAAGCCCTGCGGGCTTTTTTGT
TATTCTCCGAGCCCTGTCGCAAGTGCGGCAGGGCTTTCTTTATT
GCGTCTTTGACCCCGAAGCCTGTCTTCGGGGTTTCTTTTTG
AAATGACTGGCCAGCATCGCAACATGCTGGCCTTTTTGGC
ATTGAAAAAAGCCAGTTCAAATGAACTGGCTTAGTTGTAC
GTACAACTAAGCCAGTTCATTTGAACTGGCTTTTTTCAAT
CAATAAAAGGTCCGATGCCCATCGGACCTTTTTATT
GTCAGAAAGGCCAGTCTCAAGCGAGGCTGGCCTTTTCTGT
GACAAATTAAACGCCTCTGTCAGAAATGATGGGGGCGTTTTTATTTTG
TTTAAAAATGCCAGCCTCCGGGCTGGCATTTTTTAT
ATTAATGTAGCACCGCCTAATTGCGGTGCTTTTTTTTA
ATTAATATTTAACGCCGGTTTTAACCGGCGTTAATCTTATGG
GATTTCACGGGCCGGATGTGCTGTACATCCGGCCCTTTTTTCG
ACTTTTATGACCCTGCCGCATGGCAGGGTTTTTTATAC
CAGTCTCAGGCCGGGTGGGTAATACCATCCGGCCATTTTCAT
ATGCTCACAACCCCGGCAAATGTCGGGGTTTTTTTATT
AAAATCAACGGGCAGGTCACTGACTTGCCCGTTTTTTTA
TCAACGCTGAGGCCAGATAATACTCTCTGGCCTCTCTCTTAT
CTTATCTCAAGGCCCGCTCTGCGGGTCTTTTTTTCGC
GGGTAAAAAGGTCGCTTCGGCGACCTTTTTTATT
ACAAATCCAACCCTTCCTCGTCGGGCCTAACGACGCGGAAGGGTTTTTTTATA
CTGCGTTCAAAGGCCAGCCTCGCGCTGGCCTTTTTCTTTTG
TTGTTATCAATCTGGGGCCAGCAAATGCTGGCCTGATTTTTTCTTG
AAAAAAAACGGGTCACCTTCTGGCGACCCGTTTTTCTT
AAGAAAAACGGGTCGCCAGAAGGTGACCCGTTTTTTTT
AATATCAAATCGGATGGCGATACGACGTCGCCATCCGATCTTTTTAT
TTAATAAAAAACGGCGTTTCATAATGTGAAGCGCCGTTTGCTTTTCC
TTCCCTTCAAAGCCGCCTTCTCAGGCGGCTTTTTCATCAC
ATAAAAAACGAGGAGGAAGCTCCTCGTTTTTGCT
GTCAGCTTTCATCCTTGGGTGCACAAATGTGCACCTTTTTTTTGTGATCTGCCGC
ACCCAAAAGAAAGCGGCTTATCGGTCAGTTTCACCTGTTT
CTCGCAAAACATGGCCTTAGTGCCATGTTTTTATTG
CCTTTATTGGGCCTTCACTTCCCCCGTAAGGCCTTTCTTTTT
ATATATACAGCCCCGATTTTTACCATCGGGGCTTTTTTTCT
TTAAAGCGTTAGATAACTGGCTAAAAAGGCGGCGATTGTCGCCTTTTTTCT
GGATGAAAGCCCCGCAACACGTTGCGGGGCTTTTTACA
CAAGTCGAGCCTTGTCTGATTTATCAGCGAGGCTTTTTGCT
AATTGAAAAGGGCGCTTCGGCGCCCTTTTTGCAT
ATTAAGAACCGCCGCCTGACCAGGCGGCGGTTTTTTTA
GACAAAAAAGCGGGGAATCCCCGCTTTTTTTAC
CATAAAAGTGCCGGAGAATATCTCCGGCATTTTTATT
TTTGGAAAGCCCGGTATGCGTCTGCATCCGGGCTTTTTTGC
TCTTAATCAGTGTAATGTCGGATGCGTTTCGCTTATCTGAC
TGATGAGGCGGCCTCAGGGACGTGTTCCGGAGGCCGTTTTTTTA
TCAGTCTCGAGCGGGTCAGTTTACTGGCCCGCTTTTTTTATG
GCAGAAAGCAGGGTAGCGTTATCGCTACCCTGTTTTAGTT
AGTAAAAAGGAGTAGCAAGTTGAGCCATCTTGCTGCTCCTTTTTGCA
GCAGGAACTGTTGGCAGAACGGCAACATTTTTTTT
GCCGCGACTGCGTAGAGTAAAGCCCGATAATCGCTCGGGCTTTTACTC
ATTTCCTTGAGCCTTATCCGACTTGTCAGTCGGATAAGGCTTTTTACTTT
AACAACCTAAGGGCAATTCTCTGATGAGGATTGCCCTTTTCTTTAC
GCTAAAATAAGGGCGGTCAGTTGACCGCCTTTTTTCTTTT
GTTAAAAACCCGCCATGCATGATTGCTGGCGGGTTTTTTAT
ATAAAAAACCCGCCAGCAATCATGCATGGCGGGTTTTTAAC
AAGCTTAAGAAATAAGGCCGGATGTGTGAATTACGCTCCGGCCTGTTCTCATTATTTA
CAGACAAATCCCAATAACTTAATTATTGGGATTTGTTAT
CAGGGCACGCGCCACCCTAACACGGTGGCGCATTTTATG
AAAACACTCAAGGCCTTCTCCTGGAGAAGGCCTTGCTATTAGT
TCCTGTCTGAAGGCCGACGCGTTCGGCCTTTTGTATTTT
GCGCCAATGCAAAAAGGCCATCCGTCAGGATGGCCTTCTGCTTAATTTG
ATAAAAAACCTGCCAGCGATGGCAGGTTTTTTTT
GATAAGAAAGGCACCGCAAGGTGCCTTTTTTCTG
AATAAGACCGGATTTCCGAAAAAAGCGCCGCACGGCGCTTTTTTTG
GAAATCAGGCTGATGGCTGGTGACTTTTTAGTCACCAGCCTTTTTGCGCTGTAAG
TACAACAAACAGGGCGCTCAATGAGTGCCCTGTCTCTTTAT
TTAATAACAATGCCGACGTTATGTCGGCATTTTTTTATC
CAACAACTGGTGCGTCTCCTGGCGCACCTTTTTTTA
AGAAGAAAGCCGGATGATCATCCGGCTTTTTTAC
AATTCACCACGCCCTGCGCACCGTCGCGGGGCGTTTTGCTGT
AAGAAATAGGGCTTCCACCTGGGAAGCCCTTTCTTTT
ATCTTTCATCGGATTCTGAAAACGGGTGGCAATGGCTGCCCGTTTTTATT
AAATAAACAAACCCCCGGGCAGAAATGTCTGGGGGTTTTTCTTTTG
CAATAAAGCCACCGCATCCTCAGGGATGTCGGTGGTTTTCTTT
CTAATTTCTCAGAATTATGAAAAGCCATCCAGATTTGGATGGTTTTTTTT
AAGCAAAACGCCGACCAATGGTCGGCGTTTTTACG
CGTAAAAACGCCGACCATTGGTCGGCGTTTTGCTT
AGTAATAAGACGGCTCCTGATTCAGGAGCCGTTGATGTTTC
AACCATATGCATACGCCACCTTCGGGTGGCGTTGTTTTTTGCG
GGCGTAATAACCCTGAACGCCGGGCTTCGGTTAGTAAGGGTTTTTTTATG
CCATTCCCAGCCCCTCAATCGAGGGGCTTTTTTTTG
TAATGTTCGAATGCCCGCGAGTTGAACACGCGGGCATTTTTTTAGAG
AAAACGAAGGCCGGAGCATGCTCCGGCCTTTTTTAT
AATAATAAAGGGAGCTTTCGCTCCCTTTATTCGT
GGGGTTATGGGCCGGATAAGGCGCAGCCGCATCCGGCCTGATATTTC
TTTTTCGTTTGCCGGAACATCCGGCAATTAAAAAAGCGGCTAACCACGCCGCTTTTTTTA
TTTTGTTCAAAGAGATGACAGACACACAGTATATTGGCCG
GTTTGGTAGTAATTAACATCTAAGCGTGAAATACCGGATGGCGAGTTGCCATCCGGTAAA
CAGCGCCGCCTCAACCTTAACGCATAACCTACCGCTCTTC
TCCTTCATTATCCTTCGATAAAAGCCATCCCTGTAAATGT
TTTTATCAGGAGCCCGAAAATGACCCAATCCGTGTTGCTG
CTGTGGTTTAACATATTAACTTCGCTCTCCACTTAACTTTTTAGTTAAGGAGAGCGAAAT
GTTTCTTCATCGCGACGACGAATAATCAACCCCGCCAGCC
ACCTCTTATCTGTGCCGCTATCTGTAATTCCTCGCCTTCCCCTTGAACGGGAGGGCATTT
TCTGCCGTAATCAAGTTCCCGTTGATGTTGAAAATCCCGGTCAGAAGATCGGGATTTTTT
ATGAACAAAGCACACGTTGTTAACAATCAGAAATGCCGGGAATAAATCCCGGCATTTTCA
GAAGGTATATCGCCCGTAATTTGTGGTTTTTACGTCGCATCTGGTCAGATGCGACGTTTG
GCGTTGTCCCCAGTGGGGATGTGACGAAGTTCAAGGGCGCATCTACTGATGTGCCTTTTT
TACCTTATTCCCCCGAATAACGAGATCCCTTCCAGCACCGGGCAATTGCCCGGTTTTTTT
AGTTCCAGCTCCTACGCAATATTAAGCGACGTTAACCCTCTCCGCCCGGAGAGGGTTAGT
ATGCATAACCTACGAACATTAAGGAGTAATTGAACCACCA
ATAAAACTTACGATAGGTTAAATAGCAGGCAATAATGGTC
TTGGGACTGAAAGCACATCCATAATGTCTGTCGCATCCCGCTCTGCGGAGCGGGTTTTTT
AGAAGAAGTAAGATTCACCTGCAATTGCTTAGCCGCCGGGGTCAAACCTGGCGGCTTTTT
ATCGAACAAGATATTGAGGGAGCGTCCTGCTCGCCACGTC
CATAATATCTGCTAATGCTTTACATCTCCTTCGCGTTTGT
TCGCATTCGACATTGAATGAACGCAGAAAAGCAAAAAGCTCGCCGAAGCGAGCTTTTTTA
ACAGGAATGGCGAAGGGCTGTCGGTTTCGACATGGTTGGCCATCGTATGATGGCCTTTTT
GTTGCTAACAATGGAGCACATTGCCTGATGCGACGCTGCG
TCAGGCAATGTGCTCCATTGTTAGCAACAAAAAAGCCGACTCACTTGCAGTCGGCTTTCT
TTAAAGGTATTAAAAACAACTTTTTGTCTTTTTACCTTCC
ACCAGATTCCTCTCATTTAAAATCGCCCCTCCTCCAGCAT
TTTGCAGCCCACCTCAACGCACTTATTTAGTGCATCCATC
ATTTCATTTAAATTATTTAATCATGTTTATTGCATATAAA
ACGGTTAAGTTTTTTACTCAAACTTGAACGAGAGAAAAGCACCTGTCGGGTGCTTTTTTC
GCTGAAATGCGCTAATTTCACTTCACGACACTTCAGCCAATTTTGGGAGGAGTGTCGTAC
TATCTTTTCTGTCAAGTTATCTGTTTGTTAAGTCAAGCAA
TGCCTTTAGTAAATTGAACTGACTTTCGTCAGTTATTCCT
GACGAAAGTCAGTTCAATTTACTAAAGGCAAAAAAAACCCCGCAGCAGCGGGGTTTTTCT
ATTTGGCCAGGCCCAGGCGAGGGATCTCAATAGCCGGGCA
CTTTAACCACTGCATTAATTTTTCCACCTGCCCTTCTTCA
TTTTGTTACACTGCCGCCAGTCTGATTAAGGTAGTAATAA
GTAACCACTAATCCGTAAGACGTTGGGGAGACTAAGGCAGCCAGATGGCTGCCTTTTTTA
TATTAAGATTATCCGCTTTTTATTTTTTCACTTTACCTCC
GAAAACATGTAATGCCGTAGTTTGTTAAATTTATTAACGGGAGCGTAACGCTCCCGTTGT
CCATTCAGGGGCGATAATCCCTTCCGTTTAAAGAGCAAACCCCTCAAACGAGGGGTTTTT
TTACTCAGCACTAATGGTTTTTAACTACCTGTTATATTTT
AAGTAACATCCGTATCGGTGTTATCCACGAAACGGCGTTGAGCAATCGACGCCGTTTTTT
CTTGCCTGAAAGTCGATCCGCTTTAAAAACAATAAGGGCTGACAGTTGTCAGCCCTTTTT
TGGCCTTTCCTTATAGCCGGTCAGTGCATTCACCACCACA
TTTTACATCAATGGCTTTTGACCCCGCTGCCACCAGCGTA
CAGCGGGGTCAAAAGCCATTGATGTAAAAGACAAACGCGAGGCTAAGACCTCGCGTTTTG
AAGATGATTCCTGGTTGATAATTAAGACTATTTACCTGTT
AAGAAGAACGAAGAGTAAGCGCGAATATGCCTGATGGTGCAACACCATCAGGCATATTAA
ACTAAAAGCCCGTCAGCGGACAAATAAAAGATAACATCATCAATGAGTTATCTTTTACCA
TACATGGCACGAAAGACCAAACATTTGTTATCAAATGGTA
ATATCGTAATTTCTCTGTGCAAAAATTATCCTTCCCGGCT
CTATTACTTTAAGCCTTCCGCTGACAGCGCGTCTTGTACT
CTCTATCCCCAATCCAGCCCTTGTGGCGAACTTGAAAATC
TAGCCTTTAGCGAGCCACTCGAAGGCCGTTTTCAACACCG
AACGGCCTTCGAGTGGCTCGCTAAAGGCTATTCTATCGCCCCCTCTCCGGGGGCGATTTC
TCTGCAACGAGCATCCCGCTAATAAAGACAAGGCGCAACCTTCACGGGTTGCGCCTGTAT
CCTGTAATATTGCTTTTGTGAATTAATTTGTATATCGAAGCGCCCTGATGGGCGCTTTTT
TTGGCGAAATCGAGAAACCGAATAAGTAATTTCTCATCAGGCGGCTCTGCCGCCTGATTG
TGATCCCCGAAGATGAAACTTATTCAATCTCTTCACAGAC
TGGCCTGAGTTCTTAATTATCTTCGCGAATTATTTGCCCG
TGGGCGACCTTCCGCCGCTAATTTAGCAGCTCTCCTGGCTCAAACTGGGTCAGGAGAATT
ACCTGCGCCAACATGCGTTAAGTCTTGTACTGAGTGGCCGACAGATCGTCGGCCACATTA
AGAGACACAGGGGTAATTTTACGCTGGCCTACAATTCTGTACTGGCATTGTAGGCCAAAT
TATTACACTGACTGAAACGTTTTTGCCCTATGAGCTCCGG
GTATGTAATCGATTTTTCGTGAGAGTGAAGCCTGATCAGGGTTAGCCGATCAGGCTTTTT
GAATTTGAGGCTATCTGATCACCCCACTTCTGGTAACAAC
TTCTGCCTGGAATTTACCTGTAACCCCCAAATAACCCCTC
AACGTCGCAAATCTCTAATTATCTTTTAAAGAAATCTGTCTTTACGGCAGATTTCTTTAA
TTGCCAAATATCTTATAGACTAAATTTCACTGCTTAATAT
TTATTTCACTTCTTTAAAACCAGCGGCTTTCATCACCAGT
ACTCACAGTAATTAACATCATCAGGGTTATTTTTATAGTGAGGATAATCCTGATGATGCG
AACTTATTCAGCAATTAAGCGCGAACGAAGTCGATGTGCT
ATATCAAATTTTTCCAATCGCCACTAATTGTTCCATGCAC
ACCGTGTTTAACGTTTAACTCTGCTTATTATTAAAAACAGGGCGAAACTTGCCCTGTTAT
TTAGTAAAAATCCTTCATCGCATAGTGCAGAACGTACAAA
CTACGCGTTCTGATAACGCGTTCGCCTGGATAAAGTCACCTGCATAGCAGGTGACTTTAA
ATTTATGCTGATTCGTCAATATCGAGACGGGCGAGGAAAT
ACTGCGGCAAGAATTACTTCTTGATGCGGATAACCGGGGT
GAGCCAGTGAAATAAGTATTTTACAGGCAATAAAAAACCGCCGAATTTGGCGGTTTTTTA
GCATCGACCGATTAATTAGCCGCATCCTGTAATCACAACCCCGTCCTGTACGGGGTTTGT
GCAGCAATACATAACAGAAACCTGAAACACAAAACGGCAGCCCTTGAGCTGCCGTTTTTT
TCTGTTTGCTGGTGTTTTAAGGGGTAGTAATCACCACTGC
TTTTTTAAGTTGTAAGGATATGCCATGACAGAATCAACAT
CAACTGACGAATAAAATAAAAACACCCTGTATAATAGGAAAGCTTATTTTACAGGGTAAA
TGCACAATAAAAGGTCCGATGCCCATCGGACCTTTTTATT
TGGTTGAGTTACCAGCGGCCGGATGCGCCGCCACCTCCAG
TCGCAACAAAAAGAATCCGCTCTGATACTCCGTACGCTCTCCTGCGGGAGGGCGTACTCA
TATTTAAGCTGGGTAAATGCAGATAATCGTTTTCTGGCTT
ATGGCAGAGCATTACGCCTGATCTCACTGACGGCTTAGCGCATATGCTTTGCCGTCATCT
CGAATCCGGCAGTTGTGCTCCGATGCCTGATGCGACGCTGGCGCGTCTTATCAGGCCTAC
AACGGCGAGAAGCTTTAAGTCGATGAAGTACCGGATGCAATACTTGTTGCATCCGGTCAG
TATCCCTTCTCCACACCGTTGCCGCGTTGCGCATTCTACT
CAAAGTCCTTCGTCAGGATTAATCCATCAAATAATGCCTGATAGCACATATCAGGCGTTG
TTCGCCAAAAGCAAAATTGCCTGATGCGCTACGCTTATCA
TACCTTGATATGTCCGTTTGCGGACAAGCAATAGATAAGG
AACAGGTCATTTATCGGAAGACGCCTGCCACAGATTCAGC
TTACGCCGCACCCGGCACTAGGCCCTCTGCACAAACGCCACCTTTTCGGTGGCGTTTTTT
ATTTACGTAAAAACCCGCTTCGGCGGGTTTTTGCTTTTGG
CTTCCGCTACCAGACGCTCTTTTTGCCGTTTGGTCAGTTG
AAGCTGACGGCAGCAATTCACTGGAAACTAATGTATTGTT
GTTTTGGTCCTGGTCTGAGGAATGGTTGTCAGGTATCTGT
GCAGGAGAGCAAAATGCCACGCTCTGTTCGTTGATAAAAGGCCGCATAGCGGCCTTTTTC
ATTCGATAACCGGTAAAAATGCGCATGGTGCGACGTTAAT
CTGCGTACTGGCGCGAAGCGCGACTAATTTATTTTTCGGGCGCAGCCATTGCGCCCTCCT
TTTGAGCGCACGACTTAATTGGTTGCCGGATATTCCTGAA
GTGAGGGGAACCCGTTGGCACAGGTTTGTACAACGTAACA
CAGGTTAGCTAAATGCTTGATTAAAAAGGCGCTACTCGGCATGGGGAAGCGCCTTTTTTA
GACGAAAACTCGCTAACCACTGTTCTGGCGTATCTCCAGTAAAGCGATACGCCAGACTCT
TTATTACAGGCCGGATATAATTAGTGCTGGAAAGCGGAAC
CGGCAGATCCGCAAGTTCATTAATGAGTATGTCCGGCAGAGAGGGCTCTGCCGGATTTTA
CTAAGTTATCCCCTCTTTTGTAGATTGCCCGATGCGACGCTAAAGCGTCATTTCGGGCCT
GAGTTCGTGACAATGCGTTAAATGTTAAAGGGCTAAGAGTAGTGTGCTCTTAGCCCTTAA
TATCGCTAAATAATACAGCAACCTTTAATAATCTTCTGCT
TTCTGCAATCCGCAATTATCATCCCGCAAATCTATACTTT
TTAGATCTTAACTCGCTGAATAAACTCACCAAATGCGGTC
TTCCTGTTATGTTTTTAATCAAACATCCTGCCAACTCCAT
ATTCAGTGGCATTTAGATCTATGACGTATCTGGCAAACCATGCCCGATGCGACGCTGTCG
TGACGGAAAACGATCGTCGCCGCGCCAACCGCGCACCGAAAGACGATTAATTTCGTTTTT
TTCCTTAACTCTTCGCCTTAACGCAAAATCTCACACTGAT
TCAATAATCCCTCCCTTCCCCTGTGCTACACTTCGCGCCA
ATTTTTCTGCACTACGCAGGGATATTTCACCGCCCATCCA
AATTGCCGATAACATTTGACGCAATGCGCACTAAAAGGGCATCATTTGATGCCCTTTTTG
TCCGGTTGCAGCCTGAGAAATCAGGCTGATGGCTGGTGACTTTTTAGTCACCAGCCTTTT
TGATAACGAGTAATCGTTAATCCGCAAATAACGTAAAAACCCGCTTCGGCGGGTTTTTTT
GATTCACAAATCTGTCACTTTTCCTTACAACAAACAGGGCGCTCAATGAGTGCCCTGTCT
ATCATCAGAAATGCCAGTAACTCATTGCCAGCCCTAAAAA
AACGGCGACTGGCTGTAACATATCTCTGAGACCGCGATGCCGCCTGGCGTCGCGGTTTGT
CTGGGCTATCTAATCTTTCATCGGATTCTGAAAACGGGTGGCAATGGCTGCCCGTTTTTA
CCGAGGTAATCTGAAAAAGGTGCAATCTTTTGCACCTTTAACAGGTTAGCTCGGGCTAAC
TCCGCAAATCCAGTTTTGAGGAGAGACGCTTCGTTTCACG
GGGCGAACAGTGTGATACATTGCTGTGTCGGGTAAGCCATTACGCTATCCGACACAGTGT
CGCCAGCGCAGCTAATTTCTCAGAATTATGAAAAGCCATCCAGATTTGGATGGTTTTTTT
TAGCTGAATAATTCGTTATTCAACGAGACGTAAAAACGCCGACCATTGGTCGGCGTTTTG
AACTGCTGGAAATCCTCTAAGCAGCGCATTCTGTTCCCCTCGAACGAGAGGGGAGCAGGC
ATCTCTTACAGAAATGGTAAAGAAGGCATAACTCCCCGTG
GTTCAGTATCAATAACCTACCCAGGTTCAGGGACGTCATTACGGGCAGGGATGCCCACCC
ATAAAGTCGACGCCTGACTTATTATAATAAGCGCAAGGGTAAACGTTCCTTGCGCTTTCT
CCTGCCCTTTTCCCTGCTCCTGGACGGTTTTACCCCTGTT
GTGTTTCGCTGCAAGGCGATTGCCTTGTGAAGCCGGAGCGGGAGACTGCTCCGGCTTTTT
AACAGCCTTAGCATCCTCAATTTCGTGGCGGGTCACCCGT
TTTTCAACCTTATTTCCAGATACGTAACTCATCGTCCGTT
ATCATTCTTAGCGTGACCGGGAAGTCGGTCACGCTACCTCTTCT
TGAGACGTGCCGGAAAGGGAGCTCCGGCTTTTTTAT
TGTCACATGTTATTGGCATGCAGTCATTCATCGACTCATGCCTTTCACTGATATCC
TCACATCCGTCGTCCCCTGCAAACGGGGGCGATTTTCCTCC
ATATAGGAAGGCCGGATAAGACGCGACCGGCGTCGCATCCGGCGCTAGCCGTAA
TCCTTACCAACCGGGCAGCGATGCTCGGTTTGCCGCTC
GCCCACGATTAAAGGTGGCCGCCCTGGCGGTCACTTCTTTGAGAAAAGGC
TTCATGATGCGAAGCAGGGCGGCAGTTT
CTGATTGCAGAATAGGTCAGACATGAATGTCTGGTTTATTCTGCATTTTT
AACAAAAATACGCGCCAGGTGAATTTCCCTCTGGCGCGTAGAGTACGG
CCCTTTAGGCCTGATAAGACGCGCCAGCGTCGCATCAGGCATCGTGTG
AATCTCCCAACGCTGGCGTGGAGCAACACGCCAGCGTTATCCCATC
TAGTTGACAGATTTATCCGCTCCATCGCGGGCGGATAATCTCCCCTTCC
CTCTCTACGCCCTCACCCGTACAGGGTGAGGGCAATAATCT
TTAACGGCTCTGGCGGAGCTCCCAGGCTCCGCCAGATTTATTTA
TCAGTTTAATGCCCGGAGAGATCCGGGCATATTTCCGA
ACCGTATTCGGAAATATGCCCGGATCTCTCCGGGCATTAAACTGATGACAAA
AAATGCCATGCCGGATGCAACACATCCGGCAACTTCACA
GTTATCCCTGCGGCTGGTTACTCACCAGCCGCGACATCGTC
GTAATACTTAACTGGCGCTACGGCTGATGGCGCCAGTTATTAATTTA
AAAAAATAAGGCGGGAGCATTTCCCGCCTGTGGTAAA
GCGTGAAATACCGGATGGCGAGTTGCCATCCGGTAAAATAACA
CTCTTTTGGGGCACGGATTTCCGTGCCCATTTCACA
CAGGCGTACAGGGCCGTTATATGGAAAAATTAACGGCTCTGCTTTCTCA
TGTTGTTCATGTGCCGGATAAACTATCCGGCACATCTTCTCTC
TCACTGTTCAGGGCGCTGGTCGCCCTGTCTTTTCT
TCTCCCTCAACCCCTTCCTGAAAACGGGAAGGGGTTCTCCTTAC
GTTAATTCGGGCATTCCCCTCTACCCTTCGGGCTGAGGGGAATGAGCCAGCGCCGC
TGACTTTCGCCGGATGCGACGTTTGATGCGTCTTATCCGGCTTTCACTT
TTTTGTAGGCCGGATAAGGCGTTTACGCCGCATCCGGCAATGGTGC
GGCTAACCAGGCGGTCGTTGCAATCCAGTGCGGCGATCGCTTTTTTATCT
GCCTCTCTGACAGCTCCTCCGGGAGCTGTTTTTACATG
ATAAAAAAGGCACCGGGGGAATCGGTGCCTTTTTATT
CTGTGGTTTACGACATTGCCGGGTGGCTCCAACCGCCTGGCGAATTCGTGGCTTGTTT
ACTACGAAAGCCCGCTCCCCGCAAGGACTGACGCCAG
GCGTCATAAGGATATGAATAAATTGAAATATCTTATGACGCT
GCGTTCACGCCGCATCCGGCAGTTGTGC
GGCGTGAGTGAAATGTGCCGGATGCATCACATCCGGCAATATTCATTAAAACT
AGCCATTTGATTCACAAGGCCATTGACGCATCGCCCGGTTAGTTTTAACCTT
ACAAATAAGGCCTTCTCACTGAGAAGGCCATTACCGA
ATCAGATCGGATTAATGTTGGTGTGTTTATAACACCAACATTAATTTTCCTGGGG
CAAATAAACTCAAAATCAGACGCCAGAACAAATATTCTGGCGTCTCAGAGAAAAGAAT
GCTCTTCTGTAAATATCCTGGTATTACCAATGCCAGGATATTTACAGTGAAAA
ATTGCATAAAACCGCGCCATGTCTGCATATGGCGCTGTTTCTCCTACC
TTCACAGCGCATCGGGAGGTTGGCAGCGATTAATTCTCCCGATGCAGTAAATC
GCAATTCCAGCCGCTGATCTGTGTCAGCGGCTACCGTGAT
AAGTGTAGGCCGGATAAGGCGTTCACGCCGCATCCGGCAGTCGTGC
TTCCTTCTGCCGCCCGCTATCCGGGGCGGCCTTCCCTG
CAGAAAGGGGGAGTTAACCTGTTGAAAGTACGGTGAACGCCCCCTCACCC
AATCTAAATAATGCCCGTCAAGGATTTGACGGGCATTACTGCAAAG
TAATACTCTGAAGGCAAACGGTTGATAGCGACCAGTTTGCCTTTATTCATTTC
ATGTAAAACTTACTGGCGGCGATGTCGCCAGTGCAGCCATAGCG
AATATTTTAACGCCCGATAATATTCTTATTGGGCGTTTTCAGTTT
TGACAAAAGCCCGGACACCAGAAATGCCTGTTCTGGAAAACCGGGCTGCTCAGG
AGTGCTAACGGGTGAGCTACGAAAATGGCTCACCCGAAATATCA
TGACAAAGAGTGACCGCATCAGACTGCTCGGAAGGGATTCTGAGTGCCACTACAAGGGA
AATTCCTCGCCTTCCCCTTGAACGGGAGGGCATTTTTCT
TTCCTTTAATGCCGGATGCGACGCCTGCCGCGTCTTATCCGGCGTACGAAGCC
CTTCGTACGCCGGATAAGACGCGGCAGGCGTCGCATCCGGCATTAAAGG
TGTTTCTGGTGGCGTTGTGCGTCATTGGCAACGCCATGTTCACGC
GTTCTGTAAGCCGGTTCAGGAGGAAATCCTGATCCGGCTATTCCGAA
TGAAATAACGTAGGCCTGATAAGCGTAGCGCATCAGGCAATTTTACGTTTTAATC
ACGTATTTCGGGACGATTTTGTGCGTCCCGCAACATCT
ATTATTTAGCTGTAGTAATCACTCGCCGTAATTATTACGGCTAAATAAA
CAGACTGAAGAGGTCATACCAGTTATGACCTCTGTACTTAT
TATTCCGGGTGTCGCCGGATGCGGCTTGAGCATCCGGCACCACAAAACGTT
TATTAAGCGACGTTAACCCTCTCCGCCCGGAGAGGGTTAGTAGTTCCAGCGAT
AAGTTAGGGTTACATACCAGGCGTAAAGCTCTGCGCCTGGTCAAATGACAATGATCG
GCACAAGATGTGCATTCAGCCTCGCCGTTCTGACGGGGCTGTGTTAGCATTACCCCT
TTTTTAAGCAAACGAGAGCAGGATCACCTGCTCTCGCTTGAAATTATT
GCAATCTCAGGCCGGATATTCATTCGGCCTTTTACAAA
GATTTCATTGCAGCCAAAGGCAAACTTTGGCTGCATCGTTTTA
TAAGCATTGTGCCGGATGCAAACATCCGGCACTTTCGGAT
CAGCAAATTTGGCATCGAGGATCTTTGCCAGATCGCCTGCCGCCAGTTCGATAT
TTTTATTATTATGCCGTCACTTTAAGCGACGGTGTAACTCGATTG
ATGGTGCTCGGATGCCGGATGCGGCGTGAACGCCTTATCCGGCCTACGAGATGAAG
GATAATCGGGCAGTCGGCGCTGTCATCGCCAGGGCAGGCATTCGCCAGTGCCAG
TTCTTCAATTGCGTCACCACCAACTGGTGGCGCGAATTATAAA
GAAATGATGCGATGCCGGATGCGCAGCATCGCATCCGGCGTTGTGGTTCATG
GATGAGAGTAAATAAGGGGCGTTCTGGTTGAATGGAACGCCTTGTTTAAATTAATT
GCCCCTGCAATGCCCGTCCTTGCGGCGGGCATTCTCCGGTT
GCATAAGAGTGCAGTACTCATGCCGGATGCGGCATGAGTACCATATCCTTCC
AAGTAATTGCGCTATTGCCGGATGCGAGTTTTCGCATCCGGTTATCGTCTGCGCCA
TCCCTTTCCCGGCCTGTATCAACAGGCCGGTTCTCTTT
AAAATATGGAGGCTCTTATATTTATATGAGCCTCGTTTTATG
ATAATTATGTCACCGGAGCCTGAACAACTCCGGTGACTTCTGCGC
TATTTTTGGGGGCGTCTCAACGCCCCATTTTTAA
CGAAAAAGATATGTTGCGGGAGGCGTTGCCTCCCCAACATATAAGTGGCT
CCCGTTCAGCGGTGTCTGCCAGTCGGGGGGAGGCTGCATTATCCA
TTGAAATGGCTAGTTATTCCCCGGGGCGATTTTCACCTCGGGGAAATTTTAGTTGGCGTTC
AATTAAAAAAACCGCTCTCATCGAATGGATGAGAGCGGTTTCGGATGGT
TGAGACGTGCCGGAAAGGGAGCTCCGGCTTTTTTAT
TAATTCATGGATGGTTGAACTATATCCCTGCTTTTCAACCATCCTAAAAAAG
GAGTTAAACCCTCGCCGCCTGACGGTGAGGGTTTTCTTT
ATGATAAAGCCGGAGGAAACTTGCCTCCGGCATTACTAT
CATACATCAATGGCCCAATTTACACTGGGTCATTACTCATAA
GCTTCTCCGTTACCCGGCTCCTGGTCGGGTAACTCCCCTCT
CCGGAACAACTCCGCGCGCAGCTCAATGAAGGGCTGCGCGCGGCGTATCTTTTA
TAAAGAGAATATGGGCCGAATGAAATTCCCCGGCCCTTGTTTTTATCT
CGTCATTGATTAAGATCACCACGCGTTACCTGGGTGGTCTTAATCTGTTTAT
AATCACTCTGGCGCGCATACCCAATTGCGCGCCATCTCACGC
CTTCTTATCGTGCCGGAATACATCCCATATTTCGGCACGCTCACCGG
TAATTCTCAGGCCTGCCGTTCCGGTGGGCCTTGTTTTTT
TCATGCTTTTGTAGGCCGGATAAGGCGTTCACGCCGCATCCGGCATGAACAAATCGCACT
AATCCAAAACGCCGCGTTCAGCGGCGTTTTTTCTG
GATTCCCTGAATGCCCGCTTAGTCGGGCATTTTCTTTTTC
TCATCCCTGGCCCACGGGCTGATACGCGCCCACAGCGTTTTACCGC
GCGTCATCGGCGTTGCCCATCGCCACGCCTGT
GTAACAACTGGCGGTCATGACGATACGGAATATCGCTGGCCTCCAGTACCTCC
TTTTGTTAGCCGGATAAGGCACCGCTGCGTCCGGCAATTTCAC
ACCCTGTCGTGGCCGTTATCACCAGTAGCGGCCACAAACTATT
CTTTTCTCAGCCGGATGAGCCATGTCATCCGGCTTTTACCCC
TTTTGTAGGCCTGATAAGACGCGGTAGCGTCGCATCAGGCATCTGTTG
TCCAAAAAGTGGGGCCTGCGCCCCACATCTGAAT
TAAAGGTCCAGGCAATAAAGCGACTCTGCTTTTGCCCCTGGGCCATCT
TATCCCTTCCTCCCTTTCACCCGAAAGGGAGGCACACCAG
GCAGGACTTTGTAGGCCGGATAAGGCGTTAACGCCGCATCAGGCATTAACAAAGCGCATT
CAATTTATGAGGATGCAGAACGTCCGGTTAAATCGACGTTCTGCCAAACGCTCCCTGCCAG
AATTAATTCAGGCCGGGCAAAATCATTTGTCCGGCCTGCGAATAAT
TGAAAACTAAGGGGGAGAAAGCGTCTCCCCCTTCATGTTTA
GACTCGTCGGTGAGAACGTATAAATAACCGTCGGGTCCAGTGCGAACATCACGAATTC
GGAGCCCATCAACCCCGCCATTTCGGTTCAAGGTTGATGGGTTTT
GCCTGATCGTCTGACAAGCCCTCGCGTTGAGGGCTTTACTGATTTTTTCTG
AGAAAAAATCAGTAAAGCCCTCAACGCGAGGGCTTGTCAGACGATCAGG
TCCTTTCGAGCACGCAGTCGCTGGTGCAGTGGCTGCGCGCTGCAAAATT
CCGTAAATTGTCCGGCATTTCGTGAGGAATGCCGACATTTATGCT
CGCCTTATGCCCGATGATATTCCTTTCATCGGGCTATTTAAC
TTTCTCTGCGTAATACCTCTCTGGCGGTAGATCCCTGCCGCCAAAATTGCGCTAAATCA
ACGCAGAAGGCCTGGCGTAATGTCAGGCCTTTTTTTA
AATGGCAAGATCGGGTTTGGAAGAGCGATGGATCGCTTTCGA
GCCGCGGCAGCGTTCGATTGATGGAGTCATGAATGTCGCTGCCGCACC
TTCACTTCACGACACTTCAGCCAATTTTGGGAGGAGTGTCGTACCGTTAC
TATTAATTAGTACCCCTCCAGTGTTCTGGAGGGGATATTCATATTTT
CTCATTGACGCGTTCTTCATCAGCAGGTTGATGATGTAACGCGTCATCAAC
CGTCTGAAGTAATATTGCACAGGTGGCAAACGCCACCTGTTTCTTACGGTTTTCT
AATCACCACAGCCAGCGGCTCACTCCACTGGCTGCTTTCTTT
GTGATTTTGTGAACATCACCCCGTGCGAGGTGATGTTCCGCTTGTTGCT
GGTTAAACAGGTAGCCGGAGGATGTTACAACCTCCTCCGGCATCTTTAACGTG
GTAGGCATGCAGCGTACGTTGGCAAAGTGCCGAACGTACGCAGTCCTCTTTA
AAATATCATTGCCGGATGCGTGCCATCCGGCAACATTTCAC
CAATGCATTCCGGCCTGCAGTGCAGGCCGGAGATAATCT
GCACCGATTGCCGGATGCGACGTAACCACATCCGGCGCAAAAAAC
CGAGTAAAGTTCACCGCCGAAAATTGGGCGGTGAATAACCACGT
TCGACGTACACTGGCGGATGTGGCATAAACGCCTCATCCGCCCTTGAGGAACAG
AATAAGTCGCAAAAAAAGCCCCTCAGCCTGAGCGAATGAGGGGCCAAATTGCAGAGTACA
TAAAAAAATCCCCGCGACACGGCATGTCGCGGGGAAAAAATCA
GCTTAATGGTAAATCGGGGGCGTTTCTGCGCCCCCATCTGCAACATTTA
TAAACCTCGTATCAGTGCCGGATGGCGATGCTGTCCGGCCTGCTTATTAAGATTA
AATTCAATGTGGCGTTGAGATGCTTAAAGGTTCACAACGCTACTTTGCTCC
AATAAAACAACGGGCGTGTTATACGCCCGTTTCAATATT
TCATATGTACCGCGTCGATGAATACGACGCGGTTTTTTAGC
GCTAAAAAACCGCGTCGTATTCATCGACGCGGTACATATGA
TGTCAACCGACGGGGACTCTCCCCGTCATAAACGT
GCATTAACGTTTATGACGGGGAGAGTCCCCGTCGGTTGACATTTACTT
GTAATACTTTTTGCCGCCTGAAAGCGGCGGCAAAACTTGCATC
ATAATGAGAGTTACCCGATACCTTATTATCAACAGGTAACTCTCAATCT
ATCCATTCGGCGCTCCTGCGGGAGCGCTTTTTTCCT
GATAACAACTTACCGGGCATATAAATGCCCGGTTTGCCTTTTCG
TTGCCCATGATAGTGTCCATTAAAAGGATGGACACTATTTCCCCGGA
TAAGAAAACGGAAGCTCAGACGGGGAGTGGTGATGGTTTC
ATTTTCATAAGGCGGATAGCGATACAGATGCCGCTATCCGCTTTCACATCAG
TAAGCCACTGTTCGGATGGCATCGTTCTGATGTCATCCGGCAATTTACTC
CATGCATGCGCTGGAAGCCAAACGTGAACAACTGGGTTTACCGTCCTCCGACACTGAA
GACAGTTATATCTCCTCCGATGACGGTAATCGGGGGAGATAATATAAAT
TCCCGCATAGTGGGGCGTCAGACGCCCCCTCAAACATT
GTTCGACAAGCGTTAGCGTGATCTCATTGGAGGAGACACGCTGCCCCTGGTTATCT
ACGACCCGAAGGGCGAAGCGCGCAGCGCTGAGTAATCCTTCCCCCACC
ACGACCCGAAGGGCGAAGCGCGCAGCGCTGAGTAATCCTTCCCCCACC
TTCTTTACTGACAGGGTGAGCAGGGCACTTTTATCCTGTCAGTTCGTTT
TTCAAATGAAACGGAGCTGCCATGCTCCGTTTACTTCGTC
TCAATATTTAAGGGCACGGTTTTTGCAACCGTGTTCTTGTTTGGCCT
TCAAAGTATGCCGGACGTCATATCCGGCATTTTTACA
TTACTCACTGATCCTTGACCCCGCTGCGGCGGGGTTGTCATTTGCTTT
CTTCTCTACGGATGATTTGCAGTTTGGCAAATCATCCGCTCTAAGA
GGATGCGCGGCGCATTATCCTGCCTGAGGGTAACGCGCCGCGCCATT
TTCTGTAAGCCGGGTAAGCGCAATGCGCCCGGCAATCTATA
AACATCCAGGCGGCGTCCGAACGCGCCGCCGCTCATCG
TGCAATATCGGGTGCTGACCGGATATCTTTACGCCGAAGTGCCCGTTTTTCCG
CAGACATCACTGGCGTTATGCACAAGGGTAACGCCAGTTCCCATCA
ATTGATGTGATGGGAACTGGCGTTACCCTTGTGCATAACGCCAGTGATGTCTGATTTAG
GATTTATTGATCTGGCAGAAGGTTCATCACTG
ACGTAACACGCCCCGCTGCCGCCATGATGCGGTAGCGCGGTGCAATATGC
CTCGAGACGCATCCGCGGCTTATGCCGCCAGCACGCGGTTGCGTCCATCA
TCCATAAGAGTAGCCCGATACGCTTGCGCATCGGGCGCTATCCTGGT
ACACTAACGCCCGCACATTGCTGCGGGCTTTTTGAT
CTCCCGGCGGCAAGTGACTGTTCGCTACAGCGTTTGCCGTTGGGTA
ATCATTTTTTCACCAAAGCTGATTTCTGGCGGATTTTTATC
ATCTTGCCGCTCCCCTGCATTCCAGGGGAGCTGATTCAG
TATACAAAAGGGAAAGATGCATTTCCCTTTTTTTCT
CCGGACACGGTCTTGATGTGGACTGTAGATATTCAGTCCACATCTCAATCCACTTACC
TTAAAAATTGCCCGTTTGTGAACCACTTGTTTGCAAACGGGCATGACTCCT
ACGCGCACAGGCGGAGGAAAAAACCTCCGCCTCTTTCACT
CTTAATGAGTGAAAGAGGCGGAGGTTTTTTCCTCCGCCTGTGCGCGTCAGAGT
CGCGCATTTGACTAGCAGATTCATTTTCTCATGGCACCCCTTTT
TTTTTCTTCGGCACCTTCTTCGGGAGGTGCCGTCTGGTTA
ACTTAGCCCCTTTTTCGGCATTGACTATGTCGTCTGAAAAGGGGCTGAAAA
TTCCAGACGCGCCATCGTTAGATGGCGCTTTTTATC
GTTCATATGGGCAATGACGCTCTCTTCAAT
GATTAAAATGAGCGTCTGGCTACCAACCAGGCGCCAACCACAAG
GTTTCAACGGCGGCGTAAGCCGCCATAAAAAT
TAAAGTAAATGCCCGGCAAATACCGGGCATCAAGGTAA
TTGCAAAATTGCCCGGCTACGTGCCGGGCAAATTCAGAT
CTAATGTATGCCGGATAAGGCGTTTACGCCGCATCCGGCAACCTGACA
GGTTAAAATAACTGCCGGGTCTACGGCCCGGTAGTTAATCAGATA
ATATGAAAATGGCGCCTTTTACAGCGCCATTTTCAGCT
GGGTTTTCATGCCGGATAAGGCGTTCACGCCGCATCCGGCATGAACAAAG
AAGCCTGCGCCCGGTAGTGAAGGCTACCGGGCTATTTCCC
CTTACTTTGTAACAAGCCGGTGCTTTACCCACCGGCTTGTTACCCTCTTAA
AATAACAGCCCCGTCAACACATCGTTGGCGGGGATTTTAGC
ATATTCAGCTCTGATATACTCGCAGGTCTTTTCAGACCTGCGGTCCAGGAGTAGAAAGT
TTTGTTCTGGCCCCGACATCTCGGGGCTTATTAACT
TAAACACCACCAATGGCTGGCCTGAGATATCGCCAGGCCAGCCTGGTTATAGCAG
TTCATTTCCTCTCATCCCATCCGGGGTGAGAGTCTTTTCC
GTAAATTTTTCGATAGTGTGAGTATTGAATGATTTCC
AGTAGAAAACCCGCTGATGAGCGGGTTTTGTGCT
AGGCTGATGGCGAAAAGTGGCCCGATGAGGGCCACAATACGGCTGTCACTT
ATCAACAATGATTAGCTGACAGTCCACCGGATTAGCGTGACTGTCATATTCACAGCTCTG
CGACTGAACGCCGGATATGACAAATCCGGCGATTTGAAC
CACCGTAATATTGCCGGATGGTGACGATTACGCGCAATCCGGCAATAATAGGTTA
ATGTTCAAACGCTGCCCGACAGCGCGGGCAGCGTCTTCATCA
TGTAACCCTGACGGCCTCTGCTGAGGCCGTCACTCTTTAT
GATTAATCAGTGCAATCAGTGGTGTAGGGCAGGCGTGTTGGACTTGTTTTTG
GGCCAAAACGCCGGAGAATTTTCACTCCGGCGTTTTCATC
CTTTTTCGGCGGGCTGGTGATAACTGTGCCCGCGTTTCATA
ATGAAAAATGGATGGTGCATTTGCACCATCCATTTTGTTA
TAACAAAATGGATGGTGCAAATGCACCATCCATTTTTCAT
ATCTCATTTCGGCCCACAACGACCTGTGGGCCGATGGCTATT
GATTTTTCCAGGGGCGGCGCACAATAGCGTCACCCACTGACAATCCG
ATAAGTTTGCGTGTGGTCAGGTTACTGACCACACGCCCCCTTCA
TTCGCTAAAACTTTACCCTGTTGTTACGGCAACAGGGTAAGTTCATCTTTT
TTTCCTCTCGAGGGAGCGCGTTCTCCCTCGCATCTCCT
AATCACCCGTTGCGGGAGTCTCTTCCGGCTCCCGCAGCCACTCCTT
AAGGCTATTCTATCGCCCCCTCTCCGGGGGCGATTTCAGATCAGGCTT
TAATAAAGACAAGGCGCAACCTTCACGGGTTGCGCCTGTATTTTTAC
ATTTAATCAAGGGCGGTTAGCGCCCTTTTCATCCC
ATGACCATTCAGGATGAGGCGGTAAGCTTCATCCTGATATTCTTG
CTTTTGGTCATTATCTGCACAGTAAACGGTGGTATACTGTGCAGGTCTTGTCTAAAAG
AATAATATTTCGGCGGGAACACCCTCCCCGCCGAACTAAAAAA
GTTGGATAAATCTGGCGGCGCAGTTTGTTAAGAAGCTGCGCCGCCTGCAGATTATTTGTTC
GAAATAAAATAAATCCCCGGCGGCGTTTAGTCGCCGGGGTTATGTGATCCCCG
ATGTCGAAAAATGGACGGCGATGATACATCGCCGTCCATTTACTCCTGA
AATTATCTGCCGGACCGTGTTATGCGGTCTGGCTGTCTTCG
ACAAAAACATTCCCCCAGCATTGGGGGAATCATCACCA
AATCAAAAGGCCGCACGGAGCGGCCATTATCCT
CGGTTAATGACCAGGGGCAGTGATCTCGCTGCCCCTGGTTCTTTATCT
TTACATACCTCCCGGTTTTGCCGGGAGTTACATGA
AATTAATCGCCGGATGCAAGGTTCACGCCGCATCTGGCAAACATCC
AAATCAATACCGCAATATTTAAATTGCGGTTTTTAAGG
GAGTAATTTGTTCACGCCGGATGCGGCGTGAACGCCTTATTC
GAACAACAGTTTACCTTGCGGTTGTAAAAGCCGCAGGGTGTGCCTGCCATC
TTAGCAGCTCTCCTGGCTCAAACTGGGTCAGGAGAATTAACCT
TTTTACGCTGGCCTACAATTCTGTACTGGCATTGTAGGCCAAATAAAAC
GATAAAGATGCGGCAAGTGAATTTGCCGCAATTGCTAC
TAAGTAAGTGGTTCATCCCCTTTTTGCCTCGGCTATGAAGGGGATAGCCAACAATGAC
GGTGTGATGTTGTGTGCCGGATGCATTGCACCCGGCACACAACATTAACGT
TTACGTTAATGTTGTGTGCCGGGTGCAATGCATCCGGCACACAACATCACACCAT
TAAAACTATCAGCCAGGTCATTATCGCCTGGCTGATTTTTAGC
ACTAGCCGGTCCGTTCGATAAGAAGAACGGACAAAACCAG
AATATATCGGCCTGGCGTTTGCCCCAGGCCTTTCTTAA
GCAGGGTCAGCGGCTGTTTTTTGGCGATGTCCGCCAGCCGCTTTCCTTCT
TTTAGTACAGCATCCGGCGGTTATTTTTCACCAGCCGGATGGTCACGCCGC
CTGATCGTTGATGGCGCAATTTCTGCGCCATCGCAAAAAAA
GCAATCCTGATGCTTTCAGCCCGCGTTGTCGCGGGCTTCCCATCTATAATCC
GTTTATTTGAACCGCGTCACTGACGCGGTTTTTTTATTC
CGCGCTCAGCGCCACATCCGGCTTCGGCAAACTACA
TGAGAAAAAGGACGCTTTTTATATGTGATTAAAAGCGTCCTGACCCATT
AATCAGACATAGCTTAGGCTATATTACCTC
ATTAACCGTGGAAGTGCGTCCAGAGGATCTGGACGCCGATGCCGATCAGCAC
CCTCAATCTTGAGTAACCCCGTCGTTGAAGGGTTACTCAATTCATCCT
ATGAGAGTAAGAACCTGTCGGAATATCAAACAGACAGGTTCTTTATTTAGC
GCTAAATAAAGAACCTGTCTGTTTGATATTCCGACAGGTTCTTACTCTCAT
ATGCCCACTGCTCCGGCGTGCCTGCGCCGGAGCGTTTATGCT
GCCTGATCCAAAAAGAACCCGTCGGCATGGCGGGTTATTTGTCCTGGTT
TCCGCTCTCTGGATAGCCTGAAGTTGACTATTTCGGGCTATCCAGAATCGCAC
AATCGTAGGCCTGAGAAGACGCAACAGCGTCGCATCGGGCAATCAGCA
CATTGAACTGTAGGCCGGATGTGGCGTTTTCGCCGCATCCGGCAACGTACTTACT
AGTTATACCGCCTCGGTCAGTTCCGGCTGAGGCGTTTCCACT
ATAACCTCAGCGCCCGTTTCCGGGCGCTATTCACGT
TGATTTGTATTGCCTGATGTGGCGTGACCACGTCATATCAGGCGGTCTGATAAG
TTCCCACCATAGCCAACCGCCATAACGGTTGGCTGTTCTTCGTT
TTAAGAGGCCAAATTGGGTGTCAGCGTTAATTCTGGCACCCAATAAGGAATTTGAG
GAAAAAATCAGCCCCGACGATTCACCTGTCGGGGCTGGACGCCAT
ATCCCTCATTCCCGCTGTGACCCACAGCGGGAACATCGTTA
ATCTTATTCAGCCTGACTGGTGGGAAACCACCAGTCAGAATGTGTTAGCG
CGCTAACACATTCTGACTGGTGGTTTCCCACCAGTCAGGCTGAATAAGAT
CTTTGTCCCGCGGCTTTAATCTGACGGCCGCGTTCCTTTT
AATTTCTTAAAGAGTGTTCCATTCGGGGCACTCTTTTTTACATT
CTGGCAAATAGCCTGCAATAATCGTGGGCTGTTTGCTTC
TTAAAGAAATCTGTCTTTACGGCAGATTTCTTTAA
GTTTTATTCAATGAGGGTTGCCCGGCAACCCTCATTGCTCATTGA
CTTTCTTTTGCAGCAGACTGGCAGGAGTGCGAGTCTGCTCGCATAATCAAC
ACTCAACATTGTCCTCCGCCGTACCAGCGGCGGAGGCTTCAAATTAGACA
AGTTTTGCGGCGGCGTCGGCCAAACTCTACAAGACGCCGTCCGCTCTGA
CCTTATTAAAAGCCCTCTTCTCCGGGAGAGGCTTTCCCGTTTC
TTATTTATGGCCCCTTCCTCGGGAGGGGCTTTCCCGTT
CATTATTTTGTTAGCCGGAGATGGCGTTCAGACCAGATCCGGCAACATTATCCCA
CCAGAGCCCCCCACAGCGCTACAATGCCCGCCCTTAAAGTGGGGGCACTCCC
CCGTTGCTGTTGGTCAAGCGCCACTTGCTTGATCACCAGCACCGGTAT
AAAAAAAGCCCCCTCATCATGAGGGGGAAATGCAG
CTAAAAAATTGGCGGTCATGTTTAGAGCATGACCGCCAACCGATTAT
CTTTGTAGGCCGGATAAGGCGCTCGCGCCGCATCCGGCAGGAAACG
AGTGAATTCGGATGGCGATACTCTGCCATCCGTAATTTTT
TCTTTGACGTTGCATTGCTGGCGTAAATGTCAGCAATGCAGCATTTCCTC
GCTTAAGCCTGGTGCCGGATGCGGCGTGAACGCCTTGTCCGGCTTGCCAGCCCTCTCC
TTCCTCCAGCGGGTTTAACAGGAGTCCTCGCATGAAATA
CAATCAATATGGATATTCGCGGGATGGCGGATATCCGTTACCCGCA
GTTTAAGCTGCCGCTGGCGCGCGAAATTGCCGCGCAGG
ATTTCTGCGGTTAAAGCGGATGAAGCTCACCTTCGTCCGCTCTCCCCTTCTCTTT
TTAACATCATCAGGGTTATTTTTATAGTGAGGATAATCCTGATGATGCGCA
CTTTTTAAGCGTCAGCTCAACGCCAGTAGCTGACGCGTATACTC
TGATCTATTGCACAACGAGGAAGCTAAAAGGCTTCCTTTGTTGATGCATGTCAACC
ACAGTCTAGCCCGATGGCATCACCATCGGGCCTCTTTTT
ATTACGACGCTGACCTGGCGGACTGCTGCCGTCAGGTCAATATGCTAAAAATC
CCTATTTCAACCGGATGCCTCGCATTCGGTTTTTTTTAC
GTGCAAATGCCAGATAAGACACTAACGCGTCTTATCTGGCCTACAGGT
TAAAGTAGGCCAGATAAGACGCGTCAGCGTCGCATCTGGCATTTGCAC
TTGTAGGCCAGATAAGACGCATAAGCGTTGTATCTGGCACTACA
ATGTTACTGCAGGATGGCGTTCATGCGCCATCCTGTCTCATATC
CTAATTAACACAGGCCCACAGCCGATCCCCATGGGCCTTTGATATCAAT
CGCCACTCTGTGCCGGTTTACTGCACCGGCACATTCCCCCT
GCCAGTTTCTGATCCCTTCCGGCGCGGCATTCTGTCGCGCCATTCAGTTTCTTAC
TTCTGTAACAATGATGACAGCCATTACTGGCTGTCAGATTGAAAATTTA
AACTCATACTGAGCAAGGCATAGGCTTTGCTTAGCGCAAGTT
AAATCTTTAACCATGGTCCGGTTTTTATCCC
TAATTTCACTGCCGGAGATTGCATCCGGCAGCGTTATCC
TCCATCTCCTGGCTGCGACGCGCTTCAAGCGTCGCTTCCAGTCGCGTTT
CAATAAGCGCCGGATGCGACATCAGGCTCTTGTCA
CATATAAAAGAAGGCATACTCAGCCTTCTTTTTTTTC
TGGCGGATGTTTGCTGTAAACCACATCAGCGAACGACATCCG
TCTCCTGAGCAATACGCAGGGCTTCTTCGTGTTTGCCCTGCATTGCGCCTTCTT
AATTTCCTCTCCGGTGGCTAACGCTGCCGGAGTATTTTCA
AAAGCCCGCTCCCTTCGGGTAACCGGAGGGAGACAAGAGG
ATGCCTTCGCTGAGGGTGCCGGTCTGGCACCCTGACTTGCAACTCCCG
CGCCTCTGGCTTCGTGGCTTTCTTATCTGGAAAACCTGCA
TTCTTCATGCTCTCTGCTGTAACATTGGCAGGGAGCTTTGCTAT
TCCTGAAACGCGGCGTAACCGCCCAGTGCGGTGCCGCGAACTTGTG
CGTCACACGTAGGTCGGATAAGGCGTTCACGCCGCATCCGGCAAACACTGCGAG
ACTCCTCAGGGCAACTCCGGCGGCAGCCACTCTTCG
ATACACCAGGCAGGGGCATTCGCCCCTGCCATTACCCG
GAGTTCCAAATTATGCCCAATGAGGTAGATTCATTGGGCATAATTGCTCATCA
GATAACGCGTTCGCCTGGATAAAGTCACCTGCATAGCAGGTGACTTTAACTC
GTTTAAATTGCGCGCCAATCATGGCGCGCACAAGCTAT
ATATCTGGCGCACTGGAAGTATCGACCAGCTCCAGTGCGTCCAGATA
CCAATCAATCCCCTGCTGCTTCAAGTAGATGTCTGCAGGGGACACCATCC
TGAATTCATACTGCCGGGAGCCCCGGCAGTAATCAATCA
AAGCGGACGCTTCAGGGGCTGGACCAGTTGCGTCAGCCCCTCGGTTTTAATCA
TAACTCCTCTTCGAACCCCCGCTTGTCGGGGGTTTTTAGCATTGATG
AACCTGTCGGAGGTGCCGGGTGTCCTACAACACCCGGCATTAACATCATGAA
ATCACCCTGTGTGACGTCGATTCGGGCGTCACGCTCTCTCCT
AAGATAATTGTTCATTTCGCGCTGTGGAGTCGGTATGACGCAACAAATCA
ATAAAAAAGGCGACATGCCAATGTGTCGCCTTTTTCAA
CATCGTTCACCATTGCCGGATGCGGCGTTAACGCCTTATCCGGCCTACGGTTGAGCACT
AATGGTGAACGATGCCTGATGCGACGCTCACGCGTCTTATCAGGCCAGGTAATCTGTC
TCCATTCCGTGCTGGCTGCGCTTGCGGCCAGCATACCTCACT
ATTCGTAGGCCGGATAAGACGTGGCAAGCGTCGCATCCGGCAATGTGCT
AATTAAAGCGCCAGCTCTGCCGCTGGCGTTTTTCAA
CGGATGCTTTTGCTGTTTGGGATTATCAAAGCGGCAGATATTCTTT
TTTTTACTGGCTGGATGTTTTTTACTTCACTTTCTATCCAGCCGTCTTCCA
TAACCAAACGCGGCTGCTGGATAACGTTGGCAGCCGCGCCCTTTCT
AAGCCCGAATGCCGCCCTTTGGGCGGCATATTTTAGA
GCTCTGAAGCGTTAATGACTCAGGCGGGTGATATCACTCACCCGCCCTCGCCTTTCAGG
AATGTTGAGCGGCAGTAACGTTAGTTCGCGTAACTGCTGCTCAATCTG
GTTAGGAAAGATGCCGGATGCGGCGTGAACGCCTTATCCGGCATTTAATAAATT
CGTCAAGGGTTGCCGGATGTTTCCATCCGGCAACATCAAATT
TTTATAGTTATTAAAGGTGCGTCCGACTGGTTCACCGGACGCACCTTAAGTACGTTTCCT
ATAAATCAGCCGGGTGGCAACTCTGCCATCCGGCATTTCCCC
AATCTTACCGGGGCGCATCTTGTGCCCCGTTTTCTCC
ATCCTTCCAGCTCCAGCCGCTCCCTTCGGGGCGGCTATCCCAAAGCTCTTTTGAC
TGGCAACTGACCCGTCACTAAAGACGCATCCCCTTCCC
AAAATATTTATCAGCCCAGCTCTCTGGGCTGATATTTCTAAA
TAATACAAACAAATCAGGCCTTTCCAGCCATAAGAAAGGCCATTGTTGTAAAAAATA
ATGAAATATGGCCGGATCATGCTGGATACGGCCAAAATTATT
AACGAAAAAGCCCACATCTGTGGGCTTTCATGTT
GCCGCGGCTCCTGGTAACATGAAAGCCCACAGATGTGGGCTTTTTCGT
ATTAACTCACTGGCGCGCGCGGTATCTCGCGCCAGTACCGCCGC
CAACACTTGCCCCGGATAAATTTTATCCGGGCTTTTTAGC
CTAATTACTGAGGCCGGATGTCGCTGCTAGGGCGCGTCCGGCGTCGCTTCTCAA
CCCCCATCAACATCGAAACAACGATGTTTGAACTGA
CTTCTTTTCGCGACTGGCATCGCCAGTCGCGTCTTTAAC
TCTGCACTTGCCCGGTGACGCCGGGCATTATCACC
CGAACCGAGCGGTCGGAGGTTCGAATCCTCCCGGATGCACCATATT
ATCTTTCCGCGTCTCATCTTTATCGGTGAGACGCACCCTCAA
GAGTACAGTAGCTATTTACAAGAGGGGGGCGTGAGCTTCCCTCTGGCTAATCAGCTT
CTTCAATCCCAGACGTTTCGCCAGCCGATGCAGGTTGGCGACGTCGGTTTCCAGC
TTGTCATCACATGTCATCGTCACTAGTGTCGATGACATCGTTTTTCCTG
GCGACATGTAGGCCGGATAAGGCGTTCACGCCGCATCCGGCACTGTTACCTAC
ATAAAAACACCCTGTATAATAGGAAAGCTTATTTTACAGGGTAAAACCAT
ATAACACCGGGTTACTCATGCTTCACAGAAGAAGCATGAGACTACTTTATTTTAT
TGCAGGCACCGCTTGCGCGTTACGCTGCGCGCGAGCGGGTTTATCC
CGAAAACAGGTGTTCCCCGCGCCAGCGGGGATAAACCGGAGCCTG
GTTATAAATGGGTGGAACCTGTAAAGACTTCTACTCATTTATATT
TAAAAACTGCTTCATAGCGCGGATTTTTACTGGCGTTTGCCTGGAGTCAAGCGAT
CCATCTGGTTGTGAGAGATCTCTTACAGACTCTGTAGGAGATCGCCAGGAAATAAGCG
GTCCTTTCGCGCCGCTTTCGGGCGGCGCTTCCTCCG
CTCTCCAAAGGCCTCGTTTTGCGAGGCCTCTTCCCGA
CGATAACAGGCAAGGCCGGGGCGTCGTCTCCGGCCTGCTACCCTTTC
GACGGAAAGGGTAGCAGGCCGGAGACGACGCCCCGGCCTTGCCTGTTATCGC
ATGCGTTTAGGGTGAGGGATAACCTCGCCCTTTTTAATT
AACAATTTGCTTAAGCCGCTCTGCTTCGCCTGAGCGGCAATGCGTTCCAGC
GATACTCCGTACGCTCTCCTGCGGGAGGGCGTACTCACTCCT
CTTGCACCAACCTGCGCGGATGCGCAGGTTTTTTTTCG
AATTCTTCGATGGTCTGGCGACGGCGAATCAACCGCGCCTGACCATTATCAAACA
CCACTAAACCGCTTGCCGCATAATCTAGTGCGGTGAGCGGGTTAACCA
TATCAGTTGTGGATGGTTCAAAATTGCTACAATTTTGAACCATTCCATTTTTCATA
ATCATACTCTGTTTATACGGGCATTTATTGAAATGTCCGTATTTTATAAATAGGCCGTCCC
ATAACCTCAGTGAATCCGGCCTGAATTCAGGCCGGATATCCTTTTACTTC
CAATCTTTGGCCGGATGGTATTACCCACCCGGCCTTTAAATT
TAATAAATGGCCGCTTCGGCGGCCTGTTTCTC
AATCCTCTCTGAAAGAAATCTCCGCGCTGAAAGGCGCGGAGAATCTATTAGATTGCCCA
CTATAAAAAAGAGCGTGGATTGGGTACAATCCCGCTCTTATCACCGC
GATCTCACTGACGGCTTAGCGCATATGCTTTGCCGTCATCTTTATC
GCTCCGATGCCTGATGCGACGCTGGCGCGTCTTATCAGGCCTACAAAG
TCGATGAAGTACCGGATGCAATACTTGTTGCATCCGGTCAGACAACT
TTGAACCAAGGGTTCAAGGGTTACAGCCTGCGGCGGCATCTCGGAGATTCCCTTCTTATCT
AATATTTGTAGCCCGACGTATTCGTCGGGCTAATGCCTTT
AAAGGCATTAGCCCGACGAATACGTCGGGCTACAAATATT
GAACGTAGGTCGGATAAGGCGTTCACGCCGCATCCGACATTAATGG
CTCCCCAAGCTTCCTCCCATCGCGGAGGAAGCCACCTCTT
TAACTGGTGGGTTTTCCCTTCGCGAA
CGTTGATTGCCGGATGCGGGGTCAACGCCGCATCCTGCTACAAATC
ATCGCCTCGCCCCGGTATCGTGCCGGGGCTTTTTCAC
CTATTTTAAGACGGCATAATACTTTTTTATGCCGTTTAATTCTTC
GATAATTCCATTAACCGCCCCTGACGATGCTCAGGGGCAAAAATGTTATCCAC
ATGAAATAAGGCGCACCGGGTTAACACATTTGCCCGATGCGCCTGCTTATCG
AATCAATAAAGCCGGATGATCGTTAATATCATCCGGCTTCATTTACA
TGTAGCAACCCCGTACTGATTATGAAGAATAATCAGTACGGGGATTAATCA
CACTGATCTGATTCGGGCGCGGTTCGCGCGCCCGTTATTAACAGGTCA
TAAATGACCTGTTAATAACGGGCGCGCGAACCGCGCCCGAATCAGATCAGTGA
ATTTTCCCCGTTCCCGGTTGCTGTACCGGGAACGTATTTAAT
CCGGTACCGTAATCTTCATACTCGCCCGAGGAGGGCGAGTATGGAATACCTTTCGAT
CAAGGAACGCCGGATGAAACGTTAAGTCGTCATCCGGCAGCGTATT
TGCCACAGGCGTATTGTTGTTGGGCTTATAATTTCTCCGGTAAGGAATACCATGTATAC
CTTCAAACTGGCGCTACTAATGCGCCACTTTCTTA
ACTTCTCTGTCTATGAGAGCCGTTAAAACGACTCTCATAGATTTTACTAA
AAAGAACATTGCCCGGTCAGGATGGCCGGGCAAACAAGGCA
TGCCTTGTTTGCCCGGCCATCCTGACCGGGCAATGTTCTTT
ATGACGACGACGGGGCTTCGGCCCCGTCTGAACGTA
AATAAGCCACGATACCGGATGGCACTCGCCATCCGGTAATTGTTAGCCTAT
TCAAGAAACCGAAGTTGTAGCAGGCTTCGGTTTTTATT
TTTAATGCACTGTAAATTATGAATTAATCCTCTAATTTATAGTGCTTTCTA
CCTTCTGTAAGGCCCCCTTCTTCGGGAGGGGCTTTCCCGTTTC
CCTTATACAAGGCCCCTTCTTCGGGAGGGGCTTTCCCGTTTC
GTCGTTGACATGTAGCCGGATAAGGCGTTTACGCCGCATCCGGCAAAATGCCCAATAC
AACTATTGGGTGCCGGAGAGCAATTTCCGGCACCGTCCTCAC
GTATAAAAAGATCGGATGGCGACGTCGTATCGCCATCCGATTTGATATTAC
TCCCCTTACACACTGTCCGGCAATCGTTTTTGCCGGACAGTGCTGCCGTTTAT
ATTAACGCGACGTGCCGGATGCGTTGCATCCGGCGCTTCAAATAACG
GTCACACAGATAAATTCATCCGTTGCCAATCTGGCAACGGATGTTATCATATTGCC
AAAAGCAGCGGCTGACGTCTTCCGACGTTGGCCGTTTTTTTA
CACCCTAACCCTCTCCCCAAACGGGGCGAGGGGACTGACC
GTAATTAATTGTTTAACCCCTTTCGTCTACGGCGGAAGGGGTTTTCTCAACTTTAAAC
AAATTCCTGTCCGACAGGCGCTGCAATGCGCCTGTTTGTCTCGTCGGT
TTCCCTCTGGCCGGAGCCATTCCGGCCTTATCCCT
ATCTGCTCGCCGGATGTCTGACTCATCCGGCTTTTATCA
AATAAAAAGGGGCGAAATATCGCCCCAATTCTAA
TTTTGTAGGCCGGATAAGGCGTTTTCGCCGCATCCGGCAACCTGTC
AAACAACCCGTAGGCCGGACAAGATGCGCCAGCATCGCATCCGGCACGATCCCCAA
TGTTCACAATGCCCGCCGAACGCATTCGTGTTGACCAGCGGGCATCCTTTCTC
AAGGACTGCGGTTTATCGCCGCTAACGTGAACGAGCGTGGCGGCGAGATCGATCTGATA
CGTTGTAGGCCTGATAAGACGCGGCAAGCGTCGCATCAGGCATTACAAG
CTTGTAATGCCTGATGCGACGCTTGCCGCGTCTTATCAGGCCTACAACG
AACCGGAAAGCGACGATTGTACGCCTTGCGCGCGAGGTCGCTTTCCTCAC
TTAATCTCCGGGGTTTGCAGACTGCTTAACAGCTCTGCAAACCCTGCGCCTTCC
TCAGGTCTATGTAGGACAGCGTTGCCAGCTCGGATAAGGCTTCCCGCGTTAAGACAC
TTTTGATTGCCATCACCTTAACGGGTGAGGGCGTTGTTGT
TCGACATCAACCCTGCCCTTCAGGGGTGGGGTTACCTTGCT
ATCTGAAGCCCCGGCCATGTGCCGGGGTTTCTTTT
CCCTCCCCTCATCCCGCGCAGCGCGCGGGATGGTTCCAGTA
CCGTAAAATCCACGCCTGACGGCTACGCACGTAGCCCGATGGCGAGGAGACTTTGA
AAACTTAGTTCGTTTTAAAGATTCTGCAGACACTGTCTGCAGAATTCGAAACCGCTGA
CACAAAAAGGGGTCGATCTTTGACCCCGACTTCTC
TATTTTTCGGGCGCAGCCATTGCGCCCTCCTCTTC
AATCTCTGCCCCGTCGTTTCTGACGGCGGGGAAAATGTT
AAAAAAAAGCCCCCGAACCGGGGGCAATATCGT
ACGATATTGCCCCCGGTTCGGGGGCTTTTTTTT
GAACGGTCCCCTCGCCCCTTTGGGGTGAGGGTTAGGGTG
GTTACATCGCGTTATTTCGCTGCTTTCGAAATAACGCATCAATTT
GGGCTACCGAGATACAGATATCCGCTCTCCAGCCGTTTATT
ACCACTGTTCTGGCGTATCTCCAGTAAAGCGATACGCCAGACTCTCGCC
CTTGTAATTAATAAGGCGTCTAATGACGCCTTATTATTTCCCTT
TGGGTGCTCGCTTGATCCTGCATCCATTTGATGTCCTTCTTAATTTTTTGCGCGTGGGAC
TTATTAACCGGGAGGGTTCTCCCTCCCGACACGGCT
AATAAATGTGTTGGCGATACCTTCCAGTATCGCCGCATTTTTTGT
GTAAAAAAAGCGGGGATTCCCCGCTTTTTTGTC
ACTATCCCGTTGTGAAGCCGGATAGTATTTTATCCGGCGTAATAGCAGAGTTAC
TTGCTCATGCCGGACGGCACTATCGTCGTCCGGCCTTTTCCT
TTTGCATGGTCCTGTAATAATCTTCGGTATATTGCAGGACATTTTTTA
TTTAACCCGGGCCAGAGAATTCTGGCCTTCTTAATG
CACTCTGAAACCGGGGAAACCCGGTTTTTTTATC
ATTAATGAGTATGTCCGGCAGAGAGGGCTCTGCCGGATTTTACGACTAATA
TAACCTCCTGCCGATGGCTGGCATTTTTGCCAGCCAGTCCGTATAACTATC
TTTGAAATGGCGAGACAGAACTTTACTGACTCGCCGCAGCCAA
GGGCCTACGTTGAACATGTGCCAGACGTTGGCGCAGCATTGCTTTGTCAA
ATTAGTAGGCCGGATAAGACGCGTCAAGCATCGCATCCGGCATCAACCG
TTGATGGCCCCTCGAATAGTTCAATTTTTTTGAACAGAGGGGTCAATTT
TGAAGTAAGATAGTGCCCTTTTTCTGAGATGGAAAAAGGGTGTCATTCAAAA
CAATCCACACCCCAGCGCAGCAACTCTGCTGCGCGCTGGGGTTTATTGAC
CACGATCTTGTAGGCCTGATAAGGCGTTTACGCCGCATCC
TTAGCAATTTGGCGGCAACCCAAAGTTGCCGATTAATGATTACT
GGGTTCCGTAGCAGGGAAAGAGACCCCGTTGTCTCTTCC
TACCTTTTCGGCGGTGGTCATCTGCGGGCCATCTTTCGGTAAAGTG
CAGCGTACCTTTATCGCCCACTGTCAGGGCGTGGTACTGCTGGGCGTCGAGGCGAAACGT
CGAGGGGACCGATCGCGCTCAATGTTGCGATCGGTTTGCCTT
CCAGAACAGGTAATCAGTATGACGAATACTTAAAATCGTCATACTTATTTCCGCCATCTA
TATTATTGGGTCCTTTGGTGAACGATCAACAAAGGGCCACTAGCAC
CAATTGCCCGATGCGTAAGCTTATAGGGACTACGCATCGGTGCAATT
GGATAAAACCAGCGTTGACCATTTGCGTAACGCTGGTTTTTCTT
CTATGTCACAATCTGAAGCGGGCCAGCTGACCCGCTCGTTTTGGTGCGTAC
AACTAAAACAGGGTAGCGATAACGCTACCCTGCTTTCTGC
TTGTCACCCGGATCATAGTCACTTGATGTGACTATGATCCGATTAATAC
GAGGAGATCAGCGTGATGGAGAACTGGCGGTAGATCTCCCCGGTTGCACCGCTC
GGCTCCCCGTAGGCCGGATAAGATGCGCCAGCATCGCATCCGGCTATAATGCGCACATAA
GTATTTATGGATGAGCTGGATAGAGGGGTAACACTTTATCCAGCCTTTTGCATATGCTG
GTCGCAGCGGCGGTAGATGGGGCCATGATTTGATCCCAGACCGCCTGCAACGC
ACCCCTGTGCCTGAACTTACCACCTGGGTGAGTTCAGGTTTATTTCA
AACTCACAAAACCGGGGCCATGCGCTCCGGTTTACTCAATC
TAAAATTTGGGCCAATTAACTGGCCCTTTTTACT
ACAGCCATTCCCCAGCCGCGAGCTGGGGAGATCTTTG
TTACTCTACGCAGTCGCGGCTTAGTCCGCGACGTGCGGATTCACA
GCGTAAACGTTATCCCCTGCCTGACCGGGTGGGGGATAATTCACATCT
GTCCGTTGGCCCGGTTATCGGTAGCGATACCGGGCATTTTTTT
CTGTAAGCGTTACGCCCCAGCGCGGAGCGGGGGCGTGATTTCTCTCC
TCCCTCACGCCGGGGCTTCATCGCCCCGGCACTACGAA
AACAAAGCGCACGTTGTTACAATTTACGTTTTAAACCTACGTGCGCAATAAC
ACAATCCGTGGTTATGTTAAACGCCCTTCTCCGTGTGAGAGGGCCTTGATCAGCCAGGTT
TGGTTCAAACTGTGGCGGCGGTGGTAACGCCGCCACGCAGTGCAGTTCA
AATTTTCTGCTATCCTGCCCCCGCACTAAGGGGGCAGTATGCTAAACATC
CTGTGATCGTGCCGGATGCGATGTAATCATCTATCCGGCCTACAGTAA
ATGACTGTGATCGGTGCCGGCTCGTACGGCACCGCTCTTGCCATC
AATAAACAAGTTTAAGAAGTGAGTTAAAACTCACTTCTTATCTATACAACT
TTAGCGTAGCGTTTATGCCGGATGGTATGCCATCCGGCGCGCATGAATTA
TGTGATCTGCTGGGCAGCCAGCCAACTGCCCAGCTTCTTGAT
CCTGAAATGGCGGTCTTCTCACTGCCGCCTTTTACGC
GATGGAATGCCGGGTACGTCTGAGTCGTACCCGGCGAGATTGA
TCAATCTCGCCGGGTACGACTCAGACGTACCCGGCATTCCATC
TGATTGATAAGATTGCAGAAATTCCTTCACGTTTTCTGCATTCTTATTATCTT
ACATATCCGGGCATTCTACCTTACCCAACGCTTC
TAAGCAGCCTGAATAATGCCCGCCGGGTGATCATCAGCGGGCATTATCGTCAGAACTTCTG
CGTTAATTGTGTGGACTGGCATCCGTTGGGTGCTGGTCCGTATTCTTTAGC
ACTCTTTTCCGGGTGGAGTCGCCGTAAATGGTACTCCACCTGGTATTCGCT
GCGGGCAGGGTTGTTTCCGTTCCGCTTAACGGCGCATCACCTGCCGCTT
GCAACGTCGGCTGGAAAGTTGCACCGTATTTATCTGTTCCTGCCTGTTTTTC
ATTTCCCAGGGAGTTACGCTTGTTAACTCCCAGTCAATT
AATACTACAGAGTGGCTATAAGGATGTTAGCCACTCTCTTACCCT
AAATCCTTCAAGAAGCCAGCCATTCGCTGGCTTCTTGCCTCTCAG
TTAACGCCA
GAAAATGCGCATGATGCCGGGTTTGCCGTGTGCCGA
GAACTCAATTACGCGCCATCAGCTCTGGCGCGTAGCCTCAAAC
CCGCAACTAATAGCAAGGCCTTCTCCAGGAGAAGGCCTTGAGTGTTTTCTCCCT
AGGGACCTGCGAAGCCCGGATTTTCCGGGCTTTTGCCATATATG
AATGAGTAAGTGCCGGATGCGATGCTGACGCATCTTTTCCGGCCTTGATTATT
GGGAATTTCATGTTCGGGTGCCCCGTCGCTAAAAACTGGACGCCCGGCGTGAGTCATGC
TTTGTAAAGCGACGGAGTGGTCACTCCGTCGCCTGTCTGC
CATAAAAAAACGCCTGCTCTTATTACGGAGCAGGCGTTAAAACAGG
TTTTTCGTGATGAACGTGCCGGAAAGCGAGGCTTATCCGGCATGCAATCTTAGCGGA
AACGTCATGTAGGCCGGATAGGGCGTTTACGCCGCATCCGGCATCTGCGCCATCTT
TAAAAAACGAGAGCGGTGGCTTAGTCTGGCTAAGCCACCTGTTATTCAAAGGCTC
CGTCTTCAGAGTAAGTCGGATAAGGCGTTTACGCCGCATCCGACATTATTTTTCACGCA
GTTAATCAAAGAGTTTTCCATTGTGGCGCTACTTATCATCAC
AAATCCAAACCGGGTGGTAATACCACCCGGTCTTTTCTC
TCATGGACGCTCTGTTTGAGCATGGGATCCGGGTGGATTCCGGTCTTAC
AAGTAAGTTTTACTCGCCTCTGAATGAGCAGAGGCGAGTGAGTATTTTAA
ACATTGATGGCGCTTTCGTTTTCTACTTTGTAAACGAAGCGCCATTCACTA
AGCATGATGCCTGATGCGGCGCTGGTCGCGTCTTATCAGGCCTACGACT
AAGAGTAGCTGATGGAGAGGGGCGGTGCTGCCTCTCTCATTCAGGTCATTTA
TCTCTGACGTTTTCCGGGTGGCGCAGGTCGCCCGGATTACAGCTCATA
TTAATTAAAATAAGTCCTGCGAAATATATTAAATTGCAGGACTTATTCATTTCGT
ATCCCCACAGCCGGATGAACTAACGTTCGTCCGGTTTGCTATTG
AGCAGGATGCCTGATGCGACGCTGATAGCGTCTTATCAGGCCTACACTC
CAATACCCGGAAAATCCTTCTGAAC
TGATAAATGAGTGATGATGACCACAGACAAGGAGGTCGCACTGCTCTTTTTGCA
CATATGGCCCGGTCGGCGACGTAAATGTTTCGTCATCTGCCGGGTCTCTTT
TCTATAATTGCATTATGCCCCGTACTTTTGTACGGGGTTTGTACTCTGTAT
TGATCCTCAGCCTGCTGGTTTCTGTACC
TCTTCCTCTTCTGCAAACCCTCGTGCTTTTGCGCGAGGGTTTTCTGAAATACTTCT
ATCGAAATGGCCATCCATTCTTGCGCGGATGGCCTCTGCCAG
TAAAGGTGGTGTTGACGAAGTACTCAATAGTGTTGCCGCCACCTTTCTGT
TAATTTGCAGGGGAGCGAATACTCCCCTTTCTTATT
AGGGAACAAGAGTTAATCTGCTATCGC
TTTGACCACCGCTCGCTTACTCCCGAGCGGCTTTTTAT
TTGTTCATAGTGCCTGATGCGACGCTTGACGCGTCTTATCAGGCCTACAGGATT
GAACAAGATGCCGGATCATGCATCCGGCAATTCACTT
TTTTACGCCCCGGCGAGGTAAAACGCTTACCGTTGGACGCCGGGCGACCGCC
TCAGGATCCGGTTTATAAGCCTGCTTTTTCTTCAACTGGCGGGCTTTTTTCGCTTCAGCC
TAAATACTGTATGGCCTGGAAGCTATATTTCGGGCCGTATTGATTTTC
CAGATTATGGAAGGCCGGATAAGGCGTTTTCGCCGCATCCGGCAATTCTCTCTGATT
TATCTCTGAGACCGCGATGCCGCCTGGCGTCGCGGTTTGTTTTTCA
AAAAAGAAAGGGCTTCCCAGGTGGAAGCCCTATTTCTTT
TGATTGTCTGTGCCGGATGCGGCGTGAATGCCTTATCCGGCCAATAAAATC
AATACTGACAGAGCGGGAGAGCGTGATGCTCTCCCGAATGCTGTTTTTTTA
GTAATTTTATTGCCCGCGCGTTAACTCCCGCGCGGGTAATTGCTCCAT
TGAAAAAGGTGCAATCTTTTGCACCTTTAACAGGTTAGCTCGGGCTAACATTCATGA
CTCTCCCCTTCCCCGGTCGTCTGACCGGGGAATACTCTTC
ACATCAATGCCTGATGCGACGCTTGCCGCGTCTTATCAGGCCTATCTTA
CACGCGCAGTGTTGGGTCATATCTCCCAGGGGGATATGACCCAGTTCGCCTGCCACA
TAAGAAAAAGGTAATTCCGCCATCGCGGAGTTACCTGTCCCCTT
GTGCGTTTTCCATCAGCCACGCATCAAACTGGTGGCTGATATGGGTCAGAATC
TCTGACGCGCATACTCTCCTCCAGGTTAACGGAGGAGAGTGCAATGAAAA
ACCCCTGGCACAAGTTACATCCTTCATCAGTAAAACTTGTGCCAGATCA
TAATGTCGAAACGCCGGATTATGTGGTTATGCCATTTTCCGGCGTTTTTCGTTTT
GTCATTTCAGGCTGGATGGCTCCAGCCTCGCATTAG
AGTAATGCGGTTGTGGTGCGGCCTGCAGGCTGCACCATCACTTATTCAGG
AGGTAGTCGCGGTCCGGGCCGCAAACCAGC
AATTAACAGCGAAGAATGGCGTGATAAGCGCCATTCTGTAGCATATGTTT
AAGATTTCTCGTATAATGCGCCTCCCGTAACGACGCAGAAA
AATATCCACAGCGACGCGATGCGTTATTGCTGGTTTTTGT
GATACATTGCTGTGTCGGGTAAGCCATTACGCTATCCGACACAGTGTTAAATC
TGAACAATGCCGGATGCGGCGCGAGCGCCTTGTCCGGCCTACAATT
CAGGATTTCCGGGTTAGCATTTTTGCCGGTGATAAGC
AAAAAAAAGCCCCCTGCGAAGGGGGCAAAGCAAA
TGACCTTACGTCTGGCTTCCAGTGCCTGGGGT
ATTATCATGCTGGATGGCGCAATGCCATCCAGCTTTTAGAT
CCTATAAATCATCAACCGCATCCGGCATTTATTGGCGGATGCGATGCTGGCGCATCTT
ACTAAATTCAGATGGCAGAAACAGTGTATTTCCTGATTCTGCCATCCTGATTTCTCC
AAATAATTTTCCCCTATCGTTATCTATGGGATAGGGGAATTAAGTCT
AAACATCAACGGCTCCTGAATCAGGAGCCGTCTTATTAC
CTAGCCACTGAAAATGCCGGTTCACTTTCTTCGAATCGGCTTTCAATGTGTAT
TTTGAGCATAGTGCCTGATGCGACGCTTGATGCGTCTTATCAGGCCTACAGGTGCA
TTCCTCATTTCCCTGTTGCCTGCACTCAGGTAACAGGGAACTTATCAT
GAGCTAAGCAAATGCCGGATGCGGCGTAAACGCCTTATCCGGCCTACATTTGGCAATTGC
GCTATAAAGATGCCGGGAAATACAAACCATCCCGGCATCACATTATT
ACGAATAAAGGGAGCGAAAGCTCCCTTTATTATT
AATCATTCGCAGCGCTGATCTGAGGCGCTGCCCTCTTTC
ATTAAAACAGTAATCATCCCGGGCAAATGCCCGGGAATTATTCTAGGATT
GAAAAAGAGCCAGTCAGTTGCTTAACTGACTGGCATTACAGA
TCTTTTTCGGGGCTGTGGGGTATTTCCAGGGCCTCTCCTTTAC
GGGGTATCCACGTGCAGGACGTAATGAAGAGGGAGCGTCCTGCAACAAAGTGGTGCTATA
TAACGCTTCAGGGCCCCGGTAAAGGGGCCCTGCTATCAAT
ATAGTTGAGATACCAGGGATGGTGTTAAAAACTA
TTGTTTATGCCAGATGCGACGCTGACGCGTCTTATCTGGCCTACAAAG
TAATATCCACCGGCATGGCTGCGCGCCGTGCCGGTTCCTTCTT
ACAGACTTACTGGTCAATCAAACTGATATTTGGTTGACCAGTTTTCGTTT
ATTATAATAAGCGCAAGGGTAAACGTTCCTTGCGCTTTCTTAAAT
TATGCATAGGCCTGAATCGGGATCACCAGTTCGTCCCGATTCAGTACAACGAGCT
AGAAAATACCGCTCCCGACACCACATCGGGAGCGGCTCATCAT
CGCCTCCTGATGATGAGCCGCTCCCGATGTGGTGTCGGGAGCGGTATTTTCTATAAAAC
AGCGTTTACTCCCGGTTAACCACCGGGAGCCTTCCAC
AAATATCAGGCCGGATGCGGCTGCGCCTTATCCGGCCCATAACCC
ATCTCCTTATGCCCGATAACATTTTGCTTATCGGGCATTTTCATGG
CGCGAAACGCCGCGTTTTAGCTGTTACCCGGCTGACGCGGCTCTCTCCT
ATCATCAGCATGATGCCAGCAATAAGTGCCAGGCACGATGGTAGCAAA
CGCTAGTTTCCTGATGGACATTTTTC
CTTGCCTCCAGGGCGCGGTAGCCGCTGCGCCCTGTCAATTTC
TTCTCTTCGATTTGCCGGATTTTTTCCGGCATTTCTTGCGCAA
CTGGTTTTGTAGGCCGGATAAGGCGTTCGCGCCGCATCCGGCATTTTACGCATTACT
ATTGTTAGCGGGGGAAGCAAAATGCCTCCCCCGGTTGTACT
CATCTAATGCAGGGGCGTCCAGATGCGAGATGTCCCCTGCGGTTTCAA
CTTCTGCCGGGTAGTATCGCTCAATATCCTGACCTTT
TTTTGAGATCCCCCCGCTCGGGGGGATTTTTTTA
ATAAAAAAATCCCCCCGAGCGGGGGGATCTCAAAAC
AATTATACTGACACGGGCGAAGGGGAATTTCCTCTCCGCCCGTGCATTCATCTA
GGTTTACCGGGGAGCCATAAACGGCTCCCTTTTCATTG
TTGATTATAAAGGGCTTTAATTTTTGGCCCTTTTATTTTTG
CATTGTAATGCGGCGAGTCCAGGGAGAGAGCGTGGACTCGCCAGCAGAATATAA
GTACATAAATCCCCGAGTCCGGGGATTTTTTGTT
CGCATCATGAAGGTGATGTCAACCGGTCTGCAGGGCGGCACCTCCTTTATGGAGGA
ATCCCCTTGCCCGGTCAAATGACCGGGCTTTCCGCT
ATAAAAGCGCGGCAACTAAACGTAGAACCTGTCTTATTGA
AAAAACTGGATAACCTGGTCTTCGTTATCAACTGTAA
GACGAGTAAGTGTGAAGTTGCCGGATGTGTTGCATCCGGCATGGCATTTTTATTTG
TAAATTAATAACTGGCGCCATCAGCCGTAGCGCCAGTTAAGTATTAC
TACACGTTTGGTTAGGGGGCCTGCATATGGCCCCCTTTTTCACTTTTATA
CCAAACTTTACGGCCTGTCTCATTCTTACGATTGCGGCAGGCCGTGTTATTATT
ACGATTGCCCTGGTCGCCGGAGAAACCTCCGGCGATATCCTGGGGGCCGGT
TTAAAGAAGCGTACTTTGCAGTGCTCACACAGAT
TTTGATTTGCTGCCGGATGGCGTTTAATCGCCTTCCGGCAGTTTCATCCT
AAAAGAAAACCCCGGCAGCCTGCTAGCTGTCGGGGTGAATTTGC
TGATAAAAATGGCGCAAATACAGCGCCATTTTTATAG
CAGAGAGGGGGACCGAATCCTTATATAAACACTGAGGTAACTCTCATGCTTCATATCCAGT
ATAGTAAGAGATTTAAGCCCCAGGGAGTGGGGCAATCTGAATATGA
ATATTAACTTCGCTCTCCACTTAACTTTTTAGTTAAGGAGAGCGAAATAATATC
CCCATTTCAGCCCACTCTCCCCTGTGTGGGCTTTTTTCAT
GAAATTTATGCCGGATAAAGCGTTCGCGCTGCATTCGGCAGTTCAGCT
CTTAATACTCTCCCCGGGCAGCCGTCCGGGGGATTAACCCT
TTATTGCCATAAGCCAGTCGATGCTGGCTTATTTTCTTTG
CAATAAAAAACCACGGGGCATCGCAGCCCCGTGGTTAAAACAAA
TGTGCTTTGTTCATGCCGGATGCGGCGTAAACGCTTTGTCCGGCCAACAAAAGCAC
ATAAGAGTCCAGGCCTGATGAGACGTGACAAGCGTCACATCAGGCATCGGTGCACAAC
TCGGATGCGGCAAACGTCGCATCTGACCAGATGCGACGTAAAAACCACAAATTA
CGTAATTTGTGGTTTTTACGTCGCATCTGGTCAGATGCGACGTTTGCCGCATCCGACA
GCAGCAGGCAATTCGCCGCGTTTTTTATGCCTGACGAATTGCCTGTTCT
AAAAACAGGGCTGGCAGGCTAATTCGGGCTTGCCAGCCTTTTTTTG
AACGTTTTGTGGTGCCGGATGCTCAAGCCGCATCCGGCGACACCCGGAATA
AAATGTAACGCACTGTGCACTGTCATAGTGCGTTTTCATT
TAAAAAAATAGCCGGAGGTGAAAACCGTCCGGCTGTTTTTTGC
GCAATCTCGGGGCAACTAAATGTTGCCCCCTTTCGTT
AACGAAAGGGGGCAACATTTAGTTGCCCCGAGATTGC
ACCACAACGCCGGATGCGATGCTGCGCATCCGGCATCGCATC
AATAAAAATGGCCGATATCAGAAAATGAATCGGCCAGCAATATT
AGCTAAGGGCGCGTTGATACCGCAATGCGGT
AACGCCAACTAAAATTTCCCCGAGGTGAAAATCGCCCCGGGGAATAACTAGCCATTTCA
ATCCGAAACCGCTCTCATCCATTCGATGAGAGCGGTTTTTTTA
GCATTAACTGTCGGACGCTGTCACCTGCGGCGGCGTCTGGCGAAAATGTC
CATAAAAAAGCCGCCAGGTTTGACCCCGGCGGCTAAGCAATT
ATCATCACGCCCGCCAGGTAAGCCCACCTGGCGGGCTTTTTTAT
AGTAAATAGTAATGCCGGAGGCAAGTTTCCTCCGGCTTTATCATGTCAC
CAAAAAAAACCCGCTGATTAAGCGGGTTTTGAATT
ATATACTAAGCATCAGTAAAAAACTCCCGCCTTCTGGCGGGAGTTGCTATTTAATT
CAATCTTCGAGGGTAGCAGTTAACGCTGCTACCCTCTTTTTTCT
AGAAATGCGAAACAGCCCCGGTGAAATCCGGGGCTGTTTCAGTTATTG
GATTAAAAACCCAGCGTCCGCGTCGCTTTCCGCGCGTGGGCGTTGGCGTGACTCATC
TATTAATTAAAGCCGTAATAATAAATACGGCTTTTTATCTTA
CCGACAGCCCTTCGCCATTCCTGTAGAGGGAAGCGGCGAGGGCTATTTCT
GCGGTAATGGACAAGCGCCCCCTGCGGGCGCTTTCCTTCGTGAT
TACTGGTTGGTATAGCGGCCCCCTGGGCCGCTTTTGCTCAGGCACC
AATGCATAACACACGACCAGAAGTCGCATTATTTCTGGTCGTGTCGTGCGAATCA
ACCATTAATGGGACAGCGCGCGTGAGCCTCTTTCACGTGCGCTGTTGATCCACATCCGGC
ATGTGAATGGCCAGACACCCCTTCATTCAGGTGGCAGTCTGGCCCATGACAA
GTAGTGCTGACCTTGCCGGAGGCGGCCTTAGCACCCTCTCCGGCCAACGGTTCGACGCAT
AGGAGATAGGTTAATACACCGGCGCAGGAGAGACTGCGCCGGGTAAATCAGCGGTTA
CGCTGATTTACCCGGCGCAGTCTCTCCTGCGCCGGTGTATTAACCTA
AATCACTCTGCCAGATGGCGCAATGCCATCTGGTATCACTTAA
AAAATGTAGGCCTGATAAGCGTAGCGCATCAGGCTGTTTTCCG
CCATCACTATCCCGGCCATGTGTCGGGATTTTTTTCT
ACACTACCGCCGGGCCGGCAAGGATTGCCAGCCCTGCAATTGCCA
CCTTGTTTGCCCGTCCGCCACTGGACGGGCTTTTTTTT
AAAAAAAAGCCCGTCCAGTGGCGGACGGGCAAACAAGG
GGCAGTTCCCTCTCCCCTATGGGGAGAGGATTAGGGT
ATTTACATTTCTGCATGGTTATGCATAACCATGCAGAATTTCTCGC
ATAAAAAAGGCGGATTATGAGTCCGCCTTTTGCTT
ACCTCTCTACCGGAGCCGTGCGCTCCGGTTTTCCCTT
TAACCCGCGAATTTTTTCACCTTCAC
CACGCTACGCCGATATTCAGCAATATTTG
TTAATGACGTATAACCGGATGACGTTTCGCGCCATCCGGTTATCAGAAGATT
ATCTTCTGATAACCGGATGGCGCGAAACGTCATCCGGTTATACGTCATT
TTCCAATTTGCATCGTGGCGGCGCGGCAAGCGTCGCCAGTATCACACCACAG
ATAGCGCCGACGGTATTCAGCCCGTTTTTTACTG
GATAAAAATGCCAGCCGATCGGGCTGGCATTTTGCCT
TCCATACAGCAACAGTACTGGGGTAACCTGGTACTGTTGTCCGTTTTA
ATGAATTCAAGCAGAGTGTGAACTTACTGTTTCACACTCTGCTTTTTTGTTT
TAATAGATCTGGAAGCCTGGACGCTCTGTGCTCCAGTCTTCCAGTACACATT
TTATATTACGGGGCGTTTTTTTAATGCCCCGCTTTACAT
TCATCTTTCGGGCTGGTCTTCTGCCAGCCCGCTATAATT
TCAAGCACTAAGGGCGGCTACGGCCGCCCTTAATCAATGC
TACAACCAACGCCGCCAGATGAACGACTCCGCCACTGGCGCGCGTTGCAGGTA
GCACGATTTTGTAGGCCGGATAAGGCGCTCGTGCCGCATCCGGCATAAACAAAGCGCACT
AACAATGAAGCCCGCTGAAAAGCGGGCTGAGACTGA
TTTGTCATCAGTCTCAGCCCGCTTTTCAGCGGGCTTCATTGTTTTTAAT
ATATCATCAGGGAGCTAATCGGCTCCCTTTTTTTAC
ATAAATAACCGAATGGCGGCAATAGCGCCGCCATTCGGGGAATTTA
CGTAAGAAACAGGTGGCGTTTGCCACCTGTGCAATATT
CAAATAAAAAATCCCCGGAAGGCAAAAACCTTCCGGGGATTTGTTCAGGG
CGGATGGTCTGCGCCAGCTCATCCATGGATGGCTGTTCAGGATGTTCA
CGGCTCGCTGAGCACCCGTTCTACACGCGCAGAACGCGGGCCGCCACTCTT
ACAGTTCCTGTGGGCCGGATAAGACGTTCACGCCGCATCCGGCAACTGCGCCATAATG
TTGTTCATGCCGGATGCGGCGTAAACGCCTTATCCGGCCTACAAAA
TTAAAGATGCCGGAGGAGGTTGTAACATCCTCCGGCTACCTGTT
TGCAGGGAGCGCGCAGGGGGCGGCCAATCGCCGCCGCCCCCTGCTGTCCCGGCCT
AGTAAAATGCCGGATGATAATTCCGGCTTTTTTAT
CTGACCATAACCCGCTTCCAGAAACTGGTGGCGGGTTCTTTTTTG
AATCTCCCATGCCGGATGCTTCAGAATGGCATCCGGCATTACCACAG
CGTGAAATGTTGCCGGATGGCACGCATCCGGCAATGATATTTA
TCATCATTACGGCCTCCAGAATGAGGCCGTTTTTACAG
TCCACCCAAAAGGCACCTCACCGGTGCCTTTACCATTTC
TTTTTTTTGCCGGGTCGCCCCGGCTTTTTTAT
CCTGACCCGCCGCGGCAGCCTGTATTCGCGGGTTGCCGCCGTTTTCAGTT
AGATTATCTCCGGCCTGCACTGCAGGCCGGAATGCATTG
TCGGTGCTGGCGGCCTGATGCGGCGTAAACGCCTTATCAGGCCAACCGCCCATTATCA
TTCCGTGACAGTGCCTGCAGCATTGCAGGCACTGAATTCTAA
AAATGCCCTCGTCGCATCAGGTAACCTTGCCGGTACCTGATGCGCTCCGAATTCTGTG
TGATTTTTTCCCCGCGACATGCCGTGTCGCGGGGATTTTTTTA
CAAGGGGACGCAATTAATTGAATTTGCGGGTTTTGTGGGCCGGATAAGGCGTTCGCGC
AATTCAGCAAGCGGGCGGTGGTATTACCGCCCGTTTTTTAGTTA
TTTAAGCCGGATGCGGCATCACATGCCGCATCCCTTTTCGC
AACGGAAGTAAGCGAAAAGGGATGCGGCATGTGATGCCGCATCCGGCTTAAATCCAAA
TTAATAAGCAGGCCGGACAGCATCGCCATCCGGCACTGATACGAGG
GTTATGCTTTCTTATTATGTCCGCAATATCAGGTGTCAAGAATGGAGAGT
TCAGTTTCTCACTGTCAGTATGCGGCTGAATGGGTTGCTGGCAGTGAACGCCTGG
ACGATTAAACTGCGCTTCGGCGCAGTTTTCGTTT
CATTTATCTTCAAGGCAGAGTTATCTCTGCCTTGAGTTTTTCAT
GAGAAAACGGTTGCTGAAGCGCGCCGCTATCCGTCCGAACCACAAGAAA
TGATGTATCAGAAATCGTTTCTGTCTTTCAT
AAGTACGAGATTGACCAGTCAGCGCAAACTGACTGGTCAGCAAACTGCA
CAGTTTGCTGACCAGTCAGTTTGCGCTGACTGGTCAATCTCGTA
CCGAAACCGGCCGCAGGGGTAACAGCCTGCGGCCATTTTTGT
ATTTTAATGTTTGAGGGGGCGTCTGACGCCCCACTATGCGGGAAGTT
TGATATCTTAACCGACCTCGGCCTTGATGGTCGGGGGCGTTTTGTTATGAACACC
CGGAAGAGTAAACTTATTGGGCACCGCAATGGTGCCCAGTACATTTAGATATTGT
ACAAAAACGACCCCGTAATATACGGGGTCAATAAGGA
AAGCAAAACGCGAGGTCTTAGCCTCGCGTTTGTCTT
GTAACAACTATTTGCTTGCCGGTTATTTTGCTTCCGGCAAGCAAATGAATTACAC
TAACATAAAAAGCCACGGATATATCCGTGGCTTTCGAATATT
TTGGTAAAGATGGGCGGCGTTCTGCCGCCCGTTATCTCTGT
GGTATAACAGAGATAACGGGCGGCAGAACGCCGCCCATCTTTACCAACAG
TAAAAAATAGGCCCGATAACTCGGGCCTTGTCAGTT
TTATGGAGGCCGGATAAGACGCGGCCAGCGTCGCATCCGGCAATCCCGA
TAAAAAAAAAGCCCGGACGACTGTTCGGGCTTGTCTTTTT
ATCTGTTTTAACTAATTGGCGTTGCAGTACATGCAACGCCAATTAGTTAGCGGAATT
AGAAAAAACCCGGTAAGCATTTAGCGCCGGGTTTTTTAT
GTATTCTTCGCCTGTACCACGGGTCGGTTTTAGTACAGGCGTTTTCTTT
TGAGTCATTTGATGCCGGATGCGGCGTAACGCCTTACCCGGCAGGCAATATCATGC
ATGATCTTGCGTACTGTCAGAGCACTGATTTCTCTGACAGTACGTGCTGCGTG
AGTAATCTGAATTTGCCCGGCACGTAGCCGGGCAATTTTGCAATTAA
ACCTTCATGCGGCGGATTTTTCCGCCGCCTTATTGA
CCATTAAAAAAGGCCCGAATGGGCCTTTCAACTATT
CCACCGTCAGTAATTTTTATACCCGGCGTAACTGCCGGGTTATTGCTTGTCACAA
AATATTCCGTGAAGTAAAAAAGCAATGCCGCCATCGGCGGCATTCACACGCTTAG
ATCCATAAACCTCGTTTTTACGGGGTTTTGTTAT
AGCACAAAACCCGCTCATCAGCGGGTTTTCTACT
AAATAAAAGATAACATCATCAATGAGTTATCTTTTACCA
GACAAAAGG
ATCAATAAACCGGGGAGTAGCTGATACTCCCCGGTCATTTCAC
GCCTGAAAAATAAGTCCGGACTGCGGTAAATACCCGTCCGGACTTATTGCCAGCTC
GATGAAGACGCTGCCCGCGCTGTCGGGCAGCGTTTGAACA
ACTCCTATAAGGCGGCTTGATGCCGCCTTTCGCATTT
CTAACGGACCGGTAAACAACCGTGCGTGTTGTTTACCGGGATAAACT
AATAGCCATCGGCCCACAGGTCGTTGTGGGCCGAAATGAGAT
TAATCTCCTGCCGGGCGTGAACTCATCGCGCCCGCATCTTTACT
ACAGAAGCCTGATCTGAAATCGCCCCCGGAGAGGGGGCGATAGAATAGCCTTTAGC
AATTTCTCATCAGGCGGCTCTGCCGCCTGATTGTTAACC
TAGTCTTTGCCCATCTCCCACGATGGGCTTTTTTTT
CTGAATGCGTGCCCATTCCTGACGGAATGGGCATTTCTGCGC
CTTATGCTGGCAACGGTCCGTTTTGTATAGGGGCCGTTGCCTTACTTTT
TGCAATTACTGACGCTGGAGCGACTTCAGCGTCAGATACCCAC
AATTCATTGCAGTTACGCTCTAATGTAGGCCGGGCAAGCGCAGCGCCCCCGGCAAAATTTC
AATAGCAAAGGCTGCCTGTGTGCAGCCTTTGTGCAA
TTGCCGAAGCCGGATGTGGCGCTGAGCGCGCCCAGTCCGGCTTCGGAAG
AAAAAGAAACAGCGGCTGGTCCGCTGTTTCTGCAT
CGATAATACTGGTCGGTTTTACATAAATCGACCAGAGAATAAG
GCATAAATGGGTCAGGACGCTTTTAATCACATATAAAAAGCGTCCTTTTTCTCACAATCAA
TCCATTATGCCGGGCGGGCGGCGGTTGGCTGCCCGCCAGCCATTTGGG
CTCGCTATAAAGCCTCGTCGAATGCGAGGCTTTTTACTATG
TCGATTGACTGTTGGCGGATGCGGCGCGAGTGCCTTGTCCGCCCCAGAACGCACC
TACAAAAATGCCCGATCCTCGATCGGGCATTTTGACT
CTCAAAACCTTCATCGGCGCAATGCATTAGCGCCGATGATGATCAATGC
TTGAGAAACCGCTGCCTCATCTGTTTGAAGCAGCGGTTTTTTTA
ATTTGAAACGGCGGCAGTAAACCTGCCGCCGGAGAGCAT
ATGCTCTCCGGCGGCAGGTTTACTGCCGCCGTTTCAAAT
CTCAAATTCCTTATTGGGTGCCAGAATTAACGCTGACACCCAATTTGGCCTCTTAA
ATATAAAACCGGCTGATAGCGTGCCTTTCAGCCGGTTTTTGCA
ATAAAAAAATCCCGACCCTGAGGGGGTCGGGATGAAACTTG
TATCATTAACATCAGGCCGGATCACATCCGGCCTGGTGTGCTAATGC
TTAACCTGTCGGCCATCTCAGATGGCCGGTGAAATCT
GATAGCCTGGCGAAGATCATCCGATCTTCGCCTTACACTT
TTTCTCCTGACGCCAGCCTGAATACAGCTGGCGTTTTCATTTA
ATTTGAAGCCTCCGCCGCTGGTACGGCGGAGGACAATGTT
TTTGCTCTGGCGGGGCTTCGTTGCGGATTTACGCTGGCAAACGAAGAAGTCATCAACCT
ATAACGGCAGTGAAAATTCGCAGCAAAAGTAATTTGTTGCGAATCTTCCTGCCGTTGT
CCACGAACGCCTGATGCGACGCTTTACGCGTCTTATCAGGCCTACAGGA
GCGCCAAAAGGCTGGACGTCAGTGTGAGCTGGCGTCTGGTCTATGCATCA
ACCACATCGACAAAAAAGCCCCTCGACTGAGGGGCTTCCTGTTTCTAATTA
GAGAATCCGTAATGCCGGATGCGGTGTAAACACCTTATCCGGCATACAGAACAAT
TGAAACCGCGGGCCAGCGTGATGCTGGCCCGGTATTGTG
TTTTTACCTGAGGGGGAGGTTATCCCCCTTAACAATCAG
AAATAATCGGTTGGCGGTCATGCTCTAAACATGACCGCCAATTTTTTAGCC
ACGCGCCAGCGTTGCATCCGGCATTTGGCTCCTGTTGCCGGATGCGGCGTGAACGCCT
GAAATAAGACTGATTGGGCGCAGTCTATTACTGCGCCCTTATTGTATGGCCAA
GAAAGTCCGCCCGGTTCGCCGGGCATCTTCTC
TGTAACAATGTTGCCGGATGCGACGCTTAACGCGTCTTATCCGGCCTACAAATCAGGC
TAAAAGGTGTGTTACAGGGCAGAAATTTCCTGTCCTGTAACATTTGATGAG
CGGGAATAGGGCTGGAAATTGAAGGGGCAGTGCAACACGCCCCGCAACCCGGACGGCA
TAAATCTCAGCCCGATGATAAATCCATCGGGCTATTTTTAT
CAAGAAAACACCCGATAACTTTCGCTATCGGGTGTTTTTATT
CGGCAAGCGTCGCATCAGGCATTGGCGCGGCCAAACATC
GTTGTAGTGCCAGATACAACGCTTATGCGTCTTATCTGGCCTACAACG
CGAGCAACTCAACTGGCGCGAGCTTTGTGCTCGCGTCGATGAATTAGCCT
CCCTACACCGGGGTACTGCATTTTTTTTGTAGTACCCCGTATAATGT
CTGGGCCAAGGCTTTCGCGGCGGCGGCGCTTTGCTCAGCCTCTTTTATT
CCTGATTTCACACCGCCAGCTCAGCTGGCGGTGCTGTTTTGTAA
CGCAGAAAGCCAGTTCCGTTCTCGGCCCTCGGGTGACACTATGGCAAGGGCTT
TGTGACGTGTAGGCCTGATAAGACGCGATAAGCGTCGCATCAGGCATGCTGCTCCAGACG
TGCGCCAGGTACGGGTAATGGCAGGGGCGAATGCCCCTGCCTGGTGTATCTAAGGGC
GGGTACGTACGCCCCTGTCAGTTGCTGGCAGGGGCGTTTTCTTTT
ATAAAAAAGGTGAGTCGCAAAACTCACCTTTTTTGT
GTACTTACCCCGCACTCCATTAGCGGGTATACTCA
ATAGCTTGTGCGCGCCATGATTGGCGCGCAATTTAAAC
GTTTCAACGCAGCATCGCAATCCTTTCCCTGGGTGAGCGATGCTGCCGATGGCG
ATGAAAAACAGGAGCCATCAGGCTCCTGTTTGCATT
ATGACCCCGGCCTTTTCCGCGATGATCGTCACGATCGCGCCAGCCTTCACGAT
TCTTTAACGCGTAGGGCGGATAAGGCGTTTACGCCGCATCCGCCAATAGTGCCAGATGCG
TGAGACGTGCCGGAAAGGGAGCTCCGGCTTTTTTAT
TAACTTCTGATTGATTACTGCCGGGGCTCCCGGCAGTATGAATTCACTCTAT
ACCGTTTGTGTGAAACAGGGGTGGCTTATGCCGCCCCTTATTCCATCTTGCAT
GCACGATTTTGTAGGCCGGATAAGGCGTTTACGCCGCATCCGGCATAAACAAAGCGCACT
GTACTATGTGTACGCTCCGGTTTCTCCGCGCTGTTCGTGTCCAAACTGACT
AACAATCTGAGGCCAGTCAGTAATGTTACTGCCTGGCCTTTAATCAAT
CAATCAACGCCCGGCCCCGCTGCCGGGTTTTTGCTA
ACTCTCACGCTTACCCTGAATATTCAGGGTAAGCAGTTTAGC
ATCCACAACGTGGGCCAGGCGTCTGGCCCATGCCAGTTAT
GTTCATCATCTTGCCGTGCAGCTGGCACGGCAAGACAACCGCT
AATAATCTTCAGCCCGACGAACTGTTTCGCCGGGCTGATTTTTCAG
CTGAAAAATCAGCCCGGCGAAACAGTTCGTCGGGCTGAAGATTATT
AGCACATTGCCGGATGCGACGCTTGCCACGTCTTATCCGGCCTACGAAT
GACAAATAATGTACCGACCGGGCAGTGTTGCTGCCCGGTTCAAACATCATGGGAT
TAATTAAAGCCGACTTTAAGAGTCGGCTTTTTTTT
TAATACTTTGCGGGCCGACGAGAAATGTCGGCCCGCATTATTCAG
TTTGAAAACGGCTCCTGGACAGGGGCCGTTTTCCTG
CCCGCATGGCTCCCGAAACATTGAGGGAAGCGTTGAGGG
CTGATAGCCATTACGCCACGGTTACTTTATGTACCGTGGCGTAATGTTTTATGA
TCTAAAATATGCCGCCCAAAGGGCGGCATTCGGGCTT
AAAATCCTGGGGCTGCCAACTGGCGGCCCTTTTACAAA
ATACCGATAACCCCACCGTGGTCGCCTGCGCGTGGGGTTTGTTTTAC
CAACCCTTGACGCGGTTTAAATTGCCGCGTCGTCCTCTT
GCACCAACCACTATCATAAGCTCCCAACTCCGGGAGCTTTTTTGTGTCTGTAAA
ACGTACTTAAGGTGCGTCCGGTGAACCAGTCGGACGCACCTTTAATAACT
CCATCTTCGTTCACGTTGTCGCCGTTATGGCGACAACGTGAATTATTTATG
AAACATCTTCGGAAGACGCGAGCCAGTGATTTCACTGGCTTTGTTGC
ACGAAAAAAAGCGGAAGAGGTCGCCCTCTTCCGCTTAGTAACTT
CTGTAATCACAACCCCGTCCTGTACGGGGTTTGTTTTTTGGA
TAACGAAAACGGCCCGGCATTCGCATGCAGGGCCGTGAATTATT
ATTGACCAGTTCCTCACCGCGCCTCCCTCTCCGGCGGCGCGAATGAACATCTTATT
AATAATTTTGGCCGTATCCAGCATGATCCGGCCATATTTCAT
CTTGAGAAGCGACGCCGGACGCGCCCTAGCAGCGACATCCGGCCTCAGTAATTAGAT
ACTCTGTTGCATTATTCGCCTGAAACCACAATATTCAGGCGTTTTTTCGCTATCTTTG
TTTATTCGGGCGGATAAGGCGTTTTTGCCGCATCCGCCGTTCTGTG
ACTATAGAATGCCTGATGCGCTACGCTCATCAGGCATACAGGACT
CATGAATAGTATGCCGGACAGGCAGATCTGTCCGGCAATTTGCAGTTAAAT
AATAAAAAGGTCCGATGGGCATCGGACCTTTTATTG
GAAAACCAAAACCGGCTCTATCTGGAGCCGGTTTGAGACTGA
TCCGCTCCCCCGGTGACGTTTGTTGCCGGGTTTTCTCG
GCGCTGATGTGATAATGCCGGATACGACGTTTGCGGCGTATCCGGCTCGCCGTTACCG
TCTCATACCGGTACGCCCGCATGACGCGGGCGGTTATCGAATGATGG
TAAAAAAAAGCACCGCAATTAGGCGGTGCTACATTAAT
GTTAAACAATCAGGTCGGATGAGACGCGAACGTCTTATCCGACCCGGTTCTGTGCT
CACAGAACCGGGTCGGATAAGACGTTCGCGTCTCATCCGACCTGATTGTTTA
ATTGCCGGATGCGACGTACGAGTGTTACGCATGTCGCATCCGACGAT
AATCGTCGGATGCGACATGCGTAACACTCGTACGTCGCATCCGGCAATT
TTAACAAATAAGGTCAGCATCCGGCTGGCCTTAAGATTTTT
TTAAATATTAATGACGGCGCTGCCAGATCCACAGCGCCGTTATTGCCAGCGCA
GAAGTAAAAGGATATCCGGCCTGAATTCAGGCCGGATTCACTGAGGTTAT
AATTTAAAGGCCGGGTGGGTAATACCATCCGGCCAAAGATTG
ACAGGGAAGTTGTCTGACCGGATGCAACAAGTATTGCATCCGGTACTTCATCGACTTAAA
TGGAAGTGGCCGACAAAGCGGGCGTACTGACGCGTGCCGAAGCGGCTGAAATCA
TTCTGCGGGAGAGGATCAGGGTGAGGAAAATTTATGCCTCACCCTCACTCTCTTCGTAAG
TCTTCTTCGGCTGGACAAACATTCCTTTTATTCCACGTTTCGCTTAT
CGGCGGATGCAGGATGGTCGTCAAACATTGAGCTTTGGCGACCTTCTTCCAGTTTTGC
CTGAGTGACAGCGCCCTTCTTTCCACGCATACTGGGCGCTGTTGCTTTT
ATAAAAACAGTGCCGGAGCACGCCTCCGGCAACTTGCATAAA
TTAATAGCGTCAAAAAAGCCCCGGCAAGTTTTATTGTCGGGGCTATGATAGTAACTG
AACCTTCCTGAAAATGCCCGGTCCTGGCGATCGGGCATTTCCATTTTTGAC
CACAACACCTCACCGGAGCCTGCTCCGGTGAGTTCATATA
CTGAAAAGTCCGGTAGCGGAACATTACCGCCACCGGGAGAATTTG
AAATTCTCCCGGTGGCGGTAATGTTCCGCTACCGGACTTTTCA
GTTACCGCTCCCGGGACGCGTTCCCGGGAATAATTTC
TCCAACAAGGCACTTCTACCGCTACTGTGGGAGATGTTCCCGAATCAC
TGCAGATAGGCTAACAATTACCGGATGGCGAGTGCCATCCGGTATCGTGGCTTATTCAAC
GAAGCTGGCAGAAGTTGTCCATGCGCTGGACAACTTCTGATGTTGTT
AACAACATCAGAAGTTGTCCAGCGCATGGACAACTTCTGCCAGCTTC
CAGGCGTTGATTGCCGGATGCGGCGTGAACGCCTTATTCGGCCTACGCAATCGTTGACAA
AGAGGGCCTAGTGCCGGGTGCGGCGTAACGCCTGATCCGGCCTACCGATTAA
AGTACCGTCACCGCGTCTTCCAGTCGGCTGGCGCGGTGTTTCACCA
GGCACAACGATGCCAGACGGTTTTTCAATCTGGCATCACCTTGAC
TAATCTTAGAATTGGGGCGATATTTCGCCCCTTTTTATTAACAA
AAAGCCTCGTGAGCGGGACGGTCGTAAGGTCGTTCCGCTCCACTTCACTGA
TACGTAAAAACCCGCTTCGGCGGGTTTTTGCTTT
GACAGAACCCGGCTTATCGGTCAGTTTCACCTGATTTACGTA
TGTGTAGGCAGCAGAAATGTCGGATAAGGCACCGCTGATTACTGA
AAGGAAAAAGGCCGCTATGCGGCCTTTTATCAA
TTGATAAAAGGCCGCATAGCGGCCTTTTTCCTT
TCTGAGAGCTGGCAGCCCCGTTCGCGGGGCTACCGCCAGACCACTCA
TTTTTCAGGCCGGATATGGCGTTAACCGCCTGTCCGGCAAACCTGC
GGTAACAATGAATTCGCCAGACTGTGTCTGGCGAATCAAATTACTG
CCCCTACCGGGTGAGGGGAAATAAACGCATCTGTACCCTACAATTT
CTTTAGTGAAGCAGATCGCATTATAAGCTTTCTGTATGGGGTGTTGCTTAATTGATC
CACCCTAACCCTCACCCCAAAGGGGCGAGGGGACCGTTC
TAATAAGAGAGGGAACTCATTTTGAA
GTACACCTGACTTTGCAGCGCGTCATCTCGACGCGCTGTTGTCTTCTGGTC
TCTTCTAAGCCCGGTCTTGCCGGGCGTTTTTAT
GAGCCGTGTCGGGAGGGAGAACCCTCCCGGTTAATAAG
GCTATTACGCCGGATAAAATACTATCCGGCTTCACAAC
GGTGTGCATGGTGTTCAGATGACCAATAACCCG
TAGGTATAACGTTGGCGTGAGCATCTTCACGCCAACGTGCTGTTAC
AATTCAACGCGCCAGCATCGCCGGATGCGATGCTGGCGCATCTTATC
TAGGTGCCGGGTCGGTGTTTCTCAACACCGACTTTTCTCGTT
TATTAGTCGTAAAATCCGGCAGAGCCCTCTCTGCCGGACATACTCATTAAT
CCTCTTTTGTAGATTGCCCGATGCGACGCTAAAGCGTCATTTCGGGCCTACGTTGAACA
AATCGTAGGCCGGATAAGGCGGTCACGCCGCATCCGGCAGTCAGTG
TGCATCAACGTACCGCCACGAAAGTGGCGGTAACGCCAGTCCC
TCTTTATTCATTAAATCTGGGGCGCGATGCCGCCCCTGTTAGTGCGTAATAC
ACACTTAAGGCATGGATGGATATTGCTTCTGATATTGTCCGGCTGGACAATG
AGGTTAGCGGCCCTCTTCGTGGGAAGAGGGCTATTTTGTC
CTCACCCAGTAGGCCTGATAAGCGCAGCGCATCAGGCAATTTTACATTTGTCA
CACCGAAAGATGCAGATGCTTTCTCAGCATCTGCATCATGCATTA
ACAGGCCGGAATATCTTCTTTAAAAGCAGCTATTCCTCCTGTT
TAAAAACCGAATGCCCAGCCTTTAAAAAAACAGCTGGGCATTCGGTTGCTT
ATTAATTTGATCGCCCGAACAGCAATGTTTGGGCGATTTTTATTAC
AGTGATGATAATTGCCGGATGTCTGACATCCGGCAATTAAACAGATT
TCTCATCACTTATGCCCGCACTCCCTTCCCCGAGTGCGGGTGTTTGCGCATAAT
GGAGAAAATGTCCTGGTGGTCGATGCCTGCCCGGACAACTTGTTG
TCCCTTTCATGCCAGGTGATGCAGAAATCACCTGGCATTCTTCAGT
TGCTGTTTACGGTCCTGATGACAGGACCGTTTTCCAAC
ATAAACAAAGCGCACTGTTCCGGCGTTGAGAAACGCCGGAAAACGTTTCAAACAG
CGCATCCGGCGCTGCCCCTCTCCTCACGGAGAGGGTTTGGGTGAGGGAAA
TACTGTAGGCCGGATAGATGATTACATCGCATCCGGCACGATCAC
TTACCGCTATGACCCGGCCCGCGCAGAACGGGCCGGTCATTATCTCAT
ACACGAACAAGGGCTGGTATTCCAGCCCTTTTATCTGA
TAGGAAAAATGATGCTTTGGCATCATTTTTTCTT
TAATTCATGCGCGCCGGATGGCATACCATCCGGCATAAACGCTACGCTAA
TCACTTATGCCGCGCCGGACGATTTATTTTTCTGGCGCGGCGACGGGAA
TGACTTTTGCCCGGCATGACGCCGGGCTTTTTTTA
TAAAAAAAGCCCGGCGTCATGCCGGGCAAAAGTCA
TTCTCTTTGCCCCGCCATTCTGGTGGGGCTTTTTTTG
TTTTTCAACGCGCGAGCGCACCGAGC
ACTTTCTTAAAGCCGGTGCGGTCAGGCATCGGCTTTTTACTATC
TTAATCTGTGGGCGGGCAAACAGCATAAACGCGTTTGCCCGCTTACTGATTAT
CGCGCTTACGAAGCCGCATTCTGACTGTCAGATGCGGCTTCGCTTCATTG
TAAATAATGAGAACAGGCCGGAGCGTAATTCACACATCCGGCCTTATTTCTTAAGCTT
ACCTGGTGGTGTCGACCGACCGTGGTTTGTGCGGTGGTTTGAACATTAACCTGT
ACGCCAGACGCCTCCTTTCTTCATAAGGGGGCGTTTTTGTT
CGAAACGTTGCTCACTCACCTTGAGCAGCTGCAAAAACACCAGGGAAATACCATTGAAAT
ATTAATAAAAAGGGCGAAATGCCCTTTTTTTATGT
CCTGTTTTAACGCCTGCTCCGTAATAAGAGCAGGCGTTTTTTTATG
TCCGCTAAGATTGCATGCCGGATAAGCCTCGCTTTCCGGCACGTTCATCACGAAAAA
AGCTTTTTGGCGGAGGGCGTTGCGCTTCTCCGCCCAACCTAT
TCTGAAAAAATATGCCGACTCTTGCATGAGAGTGGGCATATTGCCATGCT
AAAATAATGTCGGATGCGGCGTAAACGCCTTATCCGACTTACTCTG
ATGAGAAAAGACCGGGTGGTATTACCACCCGGTTTGGATTTTA
CCGTTCTTCCCGCCTGTCAGGGGCGGGTTTTTTTA
AATTACATAAAGCCCGTGAATATTCACGGGCTTTTTTTATTA
CCCGAAACGTGCGGGGGCAACCCCGCACACATCAAT
CGCAGAAAAAAGGCACCTTGCGGTGCCTTTCTTATCAT
TCTGACCCCGTTCAGCGGCTGCTTGCTGGCAGTCGCTGAACGTTCTTTAC
ACCTACTCCAAACTCCCGGCTTGTCCGGGAGTTTGAACGCAAA
CTCCCCTCAGGCCACACTTTTCAGGTGGCCTTTTTTAAT
AAATTTGAGCCTGGCTTATCGCCGGGCTTTTTTAT
ACTGATCAAACAGAGCCAGACGTTCGACCTTGTGCGTCTGGCTTAATGTTTCCAGATT
TCTATGACGAGATCCGGCATCTCTTACCGGATCTCCATTACAT
GAAATCTTTGGCCGACATGATCAAAGGTAAACAGGGTCGTTTCCGTCAGAACCTGC
CCCTAACTGACGGGCGGCTTCGGTTTTGTTGCCGCCCGTTTTCTCCAG
CTTACCTCAGGCACCTTCGGGTGCCTTTTTTATT
ACTTTTTCTGGCGGGCAGAGGCAATATTCTGCCCATCATACCTGAG
TTTCCGGCGCACACGCGATGGACAAGCATTTCTCCACCACGCCTGCCGAGAAAA
GATTAACCATAACCACACTCCGGTGTGGTTATTCTGCCCC
TAAGTCATGGGAAAGGTGCCAGTTTTCGCACTCACTGGCACCTTCATTCTTAATGGCC
GCATCAGGCAGTTGTTGTCGGATAAGGCGTGAAAGCCTTATCCGTCCTGGAATGAGG
GATGTAAAAAAGCCGGATGATCATCCGGCTTTCTTCTGGG
GGCGCAACGCGTGCCACCGAAATGCGTAACAGTATGGCGGTGGCCGCCGCAGGTT
TGCCCGACGTGTACAAGGATGTACGCCCTCTTAA
TGATACGTAGAAGCCTCCATAACGGAGGCTTCTTTTTTATG
CATAAAAAAGAAGCCTCCGTTATGGAGGCTTCTACGTATCA
ATTCACACATTGCCGGGTGGATATCCCCGGCAATCTTCAATT
TGAATATTGCGCTCGTTTTCTCCCTCTCCCCATTGGGGTGAGGGGCGATGCCTGCTCCA
TTTTTCATTGCACTCTCCTCCGTTAACCTGGAGGAGAGTATGCGCGTCAGAG
TACATTAAGACGTGGCCTGATAAACATATCGCATCAGGCCATTTTCGTTAGCTATTG
TGCACTTTGCGTGCCGCCCGTGACTACGCGGCACGCCATTTTCG
AAAGAATGGGCAGAGAGCGCGTTTTTTTGTCCCAAGTCA
TCACTTTAATGAACGAAGCAGTCAGGCGACTGCTTCGTTCATCGTTCCGC
AAATAATTAGCTCGTACAAGGGAAGTGGCTTGCCACTTCCCTTTTTTGCTCATAAGGA
GATCAATCGCGGGGCGTTCACGCCCCGCTTTCTTTC
TGCCTTAAATGCGCTTGAGGAACGAAAAGGTTCCCTTGAGCGCATCAAACAAT
TTTTTTTACACGGGGAGCCAGCGATCCTGCGTTCCCCGCTGATCTATTT
AATTGTAGGCCGGACAAGGCGCTCGCGCCGCATCCGGCATTGTTCA
TCTGTCGTTTATACCGGGTAGCGTGGAGAAGTTCGCGCTATCCGGCGTAGTATTTCCT
TTTGCTTTGCCCCCTTCGCAGGGGGCTTTTTTTT
CAGCGCATTCTGTTCCCCTCGAACGAGAGGGGAGCAGGCATTCAGC
AATCTCCTGCGCCTCTCCACACGGAGAGGCGTTTTTATTG
GCTCAAATGCCGGATGCGGCGTGAACGCCTTATCCGGCCTACGCAT
TTTTCTTCGGGGCGCAATTGCGCCCCCTCGCATT
CTAATCTTGATGGAAATCCGGGCTATCATGCCCGGATTAAGTCTGATGACA
GATGACTTTTCGCCGTAAATAACTCAAGGTTTACGGCGAGTTTGTGAA
TCTAAAAAAATGCCCGCGTGTTCAACTCGCGGGCATTCGAACATT
AGATAAAAAAGGCCGGAGCATGCTCCGGCCTTCGTTTTCA
CATAAAAAAATCCGGAAACAAGTGAGCGTTTCCGGATTCTTACACA
AACTATACGCCTCTTGATTTAATTCAGGAGGCCTTTTATG
TCAAACAACTGCGTGATGAGCGTCAGGGCAAAAC
ACAGTTCACTTACACCGCCTCTCAGCCCGGTAAGCACCAGAA
ATGAACAACTGCCCCATGTAGATATGGGGCAGGATTTTAT
GCGATAGAGAATGCGATGACGGTCCATGCCGCGTTCGGTGGTTC
ATAACCTACCCAGGTTCAGGGACGTCATTACGGGCAGGGATGCCCACCCTTGT
TATTTTCTGGCGCACCTTTCCGGTGCGCTTTTTATTA
CCGTGTTTAGCCCCGCTTCGGCGGGGCTTTGTTCTT
TATCCAAAGCCAGTCCAGCGGACTGGCTTTTGCGG
