# Supplementary material for: iterb-PPse: Identification of transcriptional terminators in bacterial by incorporating nucleotide properties into PseKNC
Source: PLoS One. 2020 May 15;15(5):e0228479. doi: 10.1371/journal.pone.0228479 (PMC7228126; doi:10.1371/journal.pone.0228479)
Supplement: S9 Table — This table contains 32 dinucleotide physicochemical properties we used and the corresponding standard values. (CSV) [file pone.0228479.s009.csv]

S8 Table. Dinucleotide physicochemical properties.
Physicochemical properties	GG	GA	GC	GT	AG	AA	AC	AT	CG	CA	CC	CT	TG	TA	TC	TT
Base stacking	-0.07	-0.65	-2.46	-0.92	0.49	1.02	-0.92	0.57	-0.58	0.57	-0.07	0.49	0.57	1.6	-0.65	1.02
Protein induced deformability	0.36	-0.14	-0.3	-0.83	-0.89	-0.64	-0.83	-1.05	2.23	1.51	0.36	-0.89	1.51	0.42	-0.14	-0.64
B-DNA twist	-0.06	1.11	0.79	-0.65	-1.33	0	-0.65	2.09	-1.14	0.6	-0.06	-1.33	0.6	-1.06	1.11	0
Dinucleotide GC Content	1.37	0	1.37	0	0	-1.37	0	-1.37	1.37	0	1.37	0	0	-1.37	0	-1.37
A-philicity	-1.19	1.02	0.32	-1.36	-0.8	0.99	-1.36	-0.1	-0.27	1.19	-1.19	-0.8	1.19	0.32	1.02	0.99
Propeller twist	1.4	-0.27	0.47	-0.16	-0.44	-1.89	-0.16	-0.75	0.8	0.98	1.4	-0.44	0.98	0.23	-0.27	-1.89
Duplex stability:(freeenergy)	-1.23	0.27	-1.23	0.27	0.27	0.83	0.27	1.4	-2.17	-0.11	-1.23	0.27	-0.11	1.4	0.27	0.83
Duplex tability(disruptenergy)	1.4	-0.5	1.4	-0.88	-0.5	-0.12	-0.88	-1.39	2.04	-0.12	1.4	-0.5	-0.12	-0.63	-0.5	-0.12
DNA denaturation	0.67	-0.22	2.35	1.11	0.02	-0.84	1.11	-0.58	0.19	-0.92	0.67	0.02	-0.92	-1.6	-0.22	-0.84
Bending stiffness	2.08	-0.12	0.67	-0.12	-0.12	-0.9	-0.12	-1.37	0.67	-0.12	2.08	-0.12	-0.12	-1.37	-0.12	-0.9
Protein DNA twist	-0.5	0.83	-0.22	-1.04	-0.88	0.36	-1.04	-1.9	0.75	1.22	-0.5	-0.88	1.22	1.41	0.83	0.36
Stabilising energy of Z-DNA	-0.58	0.15	0.59	1.03	0.15	0.51	1.03	1.97	-1.82	-1.38	-0.58	0.15	-1.38	-0.51	0.15	0.51
Aida_BA_transition	-0.5	-0.19	1.52	0.26	-0.99	-0.93	0.26	1.03	2.36	0.45	-0.5	-0.99	0.45	-1.11	-0.19	-0.93
Breslauer_dG	1.4	-0.5	1.4	-0.88	-0.5	-0.12	-0.88	-0.63	2.04	-0.12	1.4	-0.5	-0.12	-1.39	-0.5	-0.12
Breslauer_dH	1.31	-1.1	1.35	-0.7	-0.12	0.46	-0.7	0.23	1.71	-1.02	1.31	-0.12	-1.02	-0.93	-1.1	0.46
Breslauer_dS	1.14	-1.25	1.16	-0.56	0.08	0.67	-0.56	0.65	1.36	-1.36	1.14	0.08	-1.36	-0.63	-1.25	0.67
Electron_interaction	1.37	0	1.37	0	0	-1.37	0	-1.37	1.37	0	1.37	0	0	-1.37	0	-1.37
Hartman_trans_free_energy	-0.49	-0.41	-1.71	-1.28	0.23	0.59	-1.28	-0.49	0.66	1.1	-0.49	0.23	1.1	2.03	-0.41	0.59
Helix-Coil_transition	1.41	-0.49	1.41	-0.89	-0.49	-0.13	-0.89	-0.62	2.04	-0.13	1.41	-0.49	-0.13	-1.37	-0.49	-0.13
Ivanov_BA_transition	-1.19	1.02	0.32	-1.36	-0.8	0.99	-1.36	-0.1	-0.27	1.19	-1.19	-0.8	1.19	0.32	1.02	0.99
Lisser_BZ_transition	-0.49	-0.4	-1.71	-1.28	0.23	0.59	-1.28	-0.49	0.66	1.09	-0.49	0.23	1.09	2.04	-0.4	0.59
Polar_interaction	1.37	0	1.37	0	0	-1.37	0	-1.37	1.37	0	1.37	0	0	-1.37	0	-1.37
SantaLucia_dG	0.86	0.17	2	0.1	-0.5	-0.81	0.1	-1.46	1.57	-0.01	0.86	-0.5	-0.01	-1.75	0.17	-0.81
SantaLucia_dH	-0.73	-0.03	2.35	0.6	-1.15	0.46	0.6	-0.87	1.65	-0.24	-0.73	-1.15	-0.24	-1.01	-0.03	0.46
SantaLucia_dS	-1.28	-0.04	2.1	0.68	-1.14	0.83	0.68	-0.43	1.34	-0.3	-1.28	-1.14	-0.3	-0.51	-0.04	0.83
Sarai_flexibility	-0.79	-0.43	0.08	0.85	-0.57	-0.7	0.85	3.16	-0.41	0.03	-0.79	-0.57	0.03	0.39	-0.43	-0.7
Stability	0.5	0.52	2.52	0.97	-0.61	-0.77	0.97	-0.67	-0.76	-0.04	-0.76	0.5	-0.61	-1.49	0.52	-0.77
Stacking_energy	0.07	0.65	2.45	0.91	-0.49	-1.02	0.91	-0.57	0.61	-0.57	0.07	-0.49	-0.57	-1.6	0.65	-1.02
Sugimoto_dG	0.96	-0.24	1.35	-0.24	-0.24	-0.83	-0.24	-1.43	2.35	0.16	0.96	-0.24	0.16	-1.43	-0.24	-0.83
Sugimoto_dH	1.26	0.09	1.04	0.42	-1.14	-0.36	0.42	-1.71	1.77	-0.25	1.26	-1.14	-0.25	-1.14	0.09	-0.36
Sugimoto_dS	1.29	0.19	0.84	0.64	-1.41	-0.17	0.64	-1.68	1.43	-0.37	1.29	-1.41	-0.37	-0.96	0.19	-0.17
Watson-Crick_interaction	1.37	0	1.37	0	0	-1.37	0	-1.37	1.37	0	1.37	0	0	-1.37	0	-1.37
