# Supplementary material for: iterb-PPse: Identification of transcriptional terminators in bacterial by incorporating nucleotide properties into PseKNC
Source: PLoS One. 2020 May 15;15(5):e0228479. doi: 10.1371/journal.pone.0228479 (PMC7228126; doi:10.1371/journal.pone.0228479)
Supplement: S10 Table — This table contains 12 trinucleotide physicochemical properties we used and the corresponding standard values. (CSV) [file pone.0228479.s010.csv]

S9 Table. Trinucleotide physicochemical properties.
Physicochemical properties	GGG	GGA	GGC	GGT	GAG	GAA	GAC	GAT	GCG	GCA	GCC	GCT	GTG	GTA	GTC	GTT	AGG	AGA	AGC	AGT	AAG	AAA	AAC	AAT	ACG	ACA	ACC	ACT	ATG	ATA	ATC	ATT	CGG	CGA	CGC	CGT	CAG	CAA	CAC	CAT	CCG	CCA	CCC	CCT	CTG	CTA	CTC	CTT	TGG
Bendability (DNAse)	0.03	0.1	0.39	-0.05	0.16	-0.06	0.01	-0.28	-0.18	0.29	0.39	0.12	0.19	0.13	0.01	-0.57	-0.12	0.14	0.12	-0.51	-0.19	-0.79	-0.57	-0.81	-0.05	0.04	-0.05	-0.51	0.47	0.61	-0.28	-0.81	-0.37	0.04	-0.18	-0.05	0.6	0.1	0.19	0.47	-0.37	-0.7	0.03	-0.12	0.6	0.33	0.16	-0.19	-0.7
Bendability (consensus)	0.19	-0.05	1.1	0.03	0.23	-0.32	0.09	-0.21	0.2	0.44	1.1	0.48	0.41	-0.04	0.09	-0.71	-0.04	-0.08	0.48	-0.36	-0.14	-1.45	-0.71	-1.36	0.03	0.09	0.03	-0.36	0.71	0.3	-0.21	-1.36	-0.38	0.53	0.2	0.03	0.48	-0.12	0.41	0.71	-0.38	-0.6	0.19	-0.04	0.48	-0.05	0.23	-0.14	-0.6
Trinucleotide GC Content	1.97	0.66	1.97	0.66	0.66	-0.66	0.66	-0.66	1.97	0.66	1.97	0.66	0.66	-0.66	0.66	-0.66	0.66	-0.66	0.66	-0.66	-0.66	-1.97	-0.66	-1.97	0.66	-0.66	0.66	-0.66	-0.66	-1.97	-0.66	-1.97	1.97	0.66	1.97	0.66	0.66	-0.66	0.66	-0.66	1.97	0.66	1.97	0.66	0.66	-0.66	0.66	-0.66	0.66
Nucleosome positioning	0.03	-0.03	0.15	0.02	0.02	-0.05	0.02	0.01	0.08	0.03	0.15	0.08	0.05	-0.03	0.02	-0.03	0.02	-0.04	0.08	0.03	0.01	-0.14	-0.03	-0.12	0.02	0.01	0.02	0.03	0.05	-0.06	0.01	-0.12	0	0.1	0.08	0.02	-0.02	-0.04	0.05	0.05	0	0.02	0.03	0.02	-0.02	-0.07	0.02	0.01	0.02
Consensus_roll	0.18	-0.05	1.1	0.04	0.23	-0.32	0.09	-0.21	0.2	0.44	1.1	0.48	0.41	-0.03	0.09	-0.72	-0.04	-0.08	0.48	-0.36	-0.14	-1.45	-0.72	-1.37	0.03	0.09	0.04	-0.36	0.72	0.31	-0.21	-1.37	-0.37	0.53	0.2	0.03	0.49	-0.12	0.41	0.72	-0.37	-0.6	0.18	-0.04	0.49	-0.05	0.23	-0.14	-0.6
Consensus-Rigid	0.18	-0.05	1.1	0.04	0.23	-0.32	0.09	-0.21	0.2	0.44	1.1	0.48	0.41	-0.03	0.09	-0.72	-0.04	-0.08	0.48	-0.36	-0.14	-1.45	-0.72	-1.37	0.03	0.09	0.04	-0.36	0.72	0.31	-0.21	-1.37	-0.37	0.53	0.2	0.03	0.49	-0.12	0.41	0.72	-0.37	-0.6	0.18	-0.04	0.49	-0.05	0.23	-0.14	-0.6
Dnase I	-0.21	0.05	-1.2	-0.06	-0.26	0.34	-0.12	0.22	-0.23	-0.5	-1.2	-0.53	-0.46	0.02	-0.12	0.78	0.03	0.08	-0.53	0.38	0.14	1.61	0.78	1.52	-0.05	-0.11	-0.06	0.38	-0.79	-0.35	0.22	1.52	0.4	-0.59	-0.23	-0.05	-0.54	0.12	-0.46	-0.79	0.4	0.65	-0.21	0.03	-0.54	0.04	-0.26	0.14	0.65
Dnase I-Rigid	-0.06	-0.18	-0.67	0.07	-0.28	0.1	-0.03	0.48	0.3	-0.5	-0.67	-0.21	-0.33	-0.23	-0.03	0.99	0.2	-0.25	-0.21	0.89	0.32	1.39	0.99	1.41	0.07	-0.08	0.07	0.89	-0.8	-1.04	0.48	1.41	0.63	-0.08	0.3	0.07	-1.01	-0.18	-0.33	-0.8	0.63	1.23	-0.06	0.2	-1.01	-0.58	-0.28	0.32	1.23
MW-Daltons	1.97	1.97	1.97	1.97	-1.97	-1.97	-1.97	-1.97	1.97	1.97	1.97	1.97	-1.97	-1.97	-1.97	-1.97	1.97	1.97	1.97	1.97	-1.97	-1.97	-1.97	-1.97	1.97	1.97	1.97	1.97	-1.97	-1.97	-1.97	-1.97	1.97	1.97	1.97	1.97	-1.97	-1.97	-1.97	-1.97	1.97	1.97	1.97	1.97	-1.97	-1.97	-1.97	-1.97	1.97
MW-kg	11.85	11.85	11.85	11.85	-11.85	-11.85	-11.85	-11.85	11.85	11.85	11.85	11.85	-11.85	-11.85	-11.85	-11.85	11.85	11.85	11.85	11.85	-11.85	-11.85	-11.85	-11.85	11.85	11.85	11.85	11.85	-11.85	-11.85	-11.85	-11.85	11.85	11.85	11.85	11.85	-11.85	-11.85	-11.85	-11.85	11.85	11.85	11.85	11.85	-11.85	-11.85	-11.85	-11.85	11.85
Nucleosome	0.26	-0.24	1.18	0.13	0.13	-0.42	0.13	0.1	0.61	0.26	1.18	0.61	0.38	-0.26	0.13	-0.26	0.13	-0.36	0.61	0.22	0.08	-1.11	-0.26	-0.95	0.13	0.08	0.13	0.22	0.42	-0.47	0.1	-0.95	-0.03	0.79	0.61	0.13	-0.15	-0.36	0.38	0.42	-0.03	0.13	0.26	0.13	-0.15	-0.61	0.13	0.08	0.13
Nucleosome-Rigid	-0.46	0.41	-2.01	-0.23	-0.23	0.74	-0.23	-0.19	-1.05	-0.46	-2.01	-1.05	-0.66	0.45	-0.23	0.45	-0.23	0.61	-1.05	-0.39	-0.15	1.97	0.45	1.68	-0.23	-0.15	-0.23	-0.39	-0.74	0.82	-0.19	1.68	0.05	-1.36	-1.05	-0.23	0.25	0.61	-0.66	-0.74	0.05	-0.23	-0.46	-0.23	0.25	1.06	-0.23	-0.15	-0.23
[truncated: 15 more columns]
